# Supplementary material for: Multiomics Integration of Parkinson’s Disease Datasets Reveals Unexpected Roles of IRE1 in Its Pathology
Source: Int J Mol Sci. 2025 Jul 12;26(14):6711. doi: 10.3390/ijms26146711 (PMC12295087; doi:10.3390/ijms26146711)
Supplement: Supplementary file 1 [file ijms-26-06711-s001.zip]

Archive with 2 entries (2 files):
- Supplementary Tables_Pasat et al.-PD.xlsx
- SupplementaryFigures_Pasat_et_al-PD.pdf
