# Supplementary material for: Multiomics Integration of Parkinson’s Disease Datasets Reveals Unexpected Roles of IRE1 in Its Pathology
Source: Int J Mol Sci. 2025 Jul 12;26(14):6711. doi: 10.3390/ijms26146711 (PMC12295087; doi:10.3390/ijms26146711)
Supplement: Supplementary file 1 [file ijms-26-06711-s001.zip › Supplementary Tables_Pasat et al.-PD.xlsx]

## Sheet: Table S1
Table S1: Samples used for analysis
sample	sampleID	condition	batch	cl
SRR2015757	SRX1022901	parkinson	1	1
SRR2015760	SRX1022904	parkinson	2	1
SRR2015761	SRX1022905	parkinson	3	1
SRR2015762	SRX1022906	parkinson	4	1
SRR2015763	SRX1022907	parkinson	5	1
SRR2015764	SRX1022908	parkinson	6	1
SRR2015765	SRX1022909	parkinson	7	1
SRR2015766	SRX1022910	parkinson	8	1
SRR2015767	SRX1022911	parkinson	9	1
SRR2015771	SRX1022915	parkinson	10	1
SRR2015774	SRX1022918	parkinson	11	1
SRR2015775	SRX1022919	parkinson	12	1
SRR2015713	SRX1022857	control	1	0
SRR2015714	SRX1022858	control	2	0
SRR2015715	SRX1022859	control	3	0
SRR2015716	SRX1022860	control	4	0
SRR2015717	SRX1022861	control	5	0
SRR2015718	SRX1022862	control	6	0
SRR2015719	SRX1022863	control	7	0
SRR2015720	SRX1022864	control	8	0
SRR2015721	SRX1022865	control	9	0
SRR2015732	SRX1022876	control	10	0
SRR2015733	SRX1022877	control	11	0
SRR2015736	SRX1022880	control	12	0

## Sheet: Table S2
Table S2: RIDD targets from MCIA, isoform and proteomics analyses
accession	position	length	5' | 3 length	Motif	ProbScan	RNAeval
GCLC	7	1800	9|1791	CUGCuGUC	0.965	-1.1
GCLC	49	2356	51|2305	CgGCAGCG	0.672	-6.8
GCLC	395	2356	397|1959	CUGCuGUC	0.965	-1.1
GCLC	1779	2356	1781|575	CUGCAGUU	0.997	-1.8
GCLC	2779	3287	2781|506	CUGCuGUA	0.96	3.5
GCLC	3223	3774	3225|549	CUGCuGUA	0.96	3.5
GCLC	117	3785	119|3666	CgGCAGCG	0.672	-6.8
GCLC	463	3785	465|3320	CUGCuGUC	0.965	-1.1
GCLC	3234	3785	3236|549	CUGCuGUA	0.96	3.5
GCLC	104	1011	106|905	CgGCAGCG	0.672	-6.8
GCLC	450	1011	452|559	CUGCuGUC	0.965	-1.1
CD99	91	497	93|404	CUGCuGCU	0.916	-2.4
CD99	60	1278	62|1216	CUGCuGCU	0.916	-2.4
CD99	25	573	27|546	CUGCuGCU	0.916	-2.4
CD99	199	1243	201|1042	CUGCuGCU	0.916	-2.4
CD99	756	1243	758|485	CgGCAGAA	0.466	1.5
CD99	350	756	352|404	CaGCAGAA	0.978	-4.5
CD99	444	756	446|310	CgGCAGAA	0.466	1.5							G13182
CD99	110	892	112|780	CUGCuGCU	0.916	-2.4
CD99	604	892	606|286	CgGCAGAA	0.466	1.5
CD99	94	583	96|487	CUGCuGCU	0.916	-2.4
CD99	106	918	108|810	CUGCuGCU	0.916	-2.4
CD99	91	1129	93|1036	CUGCuGCU	0.916	-2.4
CD99	633	1129	635|494	CgGCAGAA	0.466	1.5
CD99	76	842	78|764	CUGCuGCU	0.916	-2.4
CD99	25	533	27|506	CUGCuGCU	0.916	-2.4
CD99	340	533	342|191	CUGCgGCG	0.956	-7
CD99	73	1089	75|1014	CUGCuGCU	0.916	-2.4
CD99	612	1089	614|475	CgGCAGAA	0.466	1.5
ICA1	80	946	82|864	CUGCuGGU	0.779	2.8
ICA1	1204	1539	1206|333	CUGCuGCU	0.304	2
ICA1	1263	1742	1265|477	CUGCuGCU	0.304	2
ICA1	1369	2440	1371|1069	CUGCuGCU	0.304	2
ICA1	1470	1956	1472|484	CUGCuGCU	0.304	2
ICA1	1270	2344	1272|1072	CUGCuGCU	0.304	2
ICA1	1184	2133	1186|947	CUGCuGCU	0.304	2
ICA1	929	1415	931|484	CUGCuGCU	0.304	2
ICA1	1306	2309	1308|1001	CUGCuGCU	0.304	2
ICA1	109	322	111|211	CUGCuGCU	0.304	2
ICA1	1373	2304	1375|929	CUGCuGCU	0.304	2
NDUFAF7	135	934	137|797	CUGCgGCA	1	-1.3
NDUFAF7	144	473	146|327	CUGCgGCA	1	-1.3
NDUFAF7	157	1869	159|1710	CUGCgGCA	1	-1.3
NDUFAF7	188	845	190|655	CUGCgGCA	1	-1.3
NDUFAF7	178	2184	180|2004	CUGCgGCA	1	-1.3
NDUFAF7	205	946	207|739	CUGCgGCA	1	-1.3
NDUFAF7	173	2974	175|2799	CUGCgGCA	1	-1.3
NDUFAF7	223	663	225|438	CUGCgGCA	1	-1.3
CD38	1061	5620	1063|4557	CUGCuGGU	0.993	1.7
CD38	661	1672	663|1009	CUGCuGGA	0.666	3.5
CD38	978	1560	980|580	CUGCuGGU	0.993	1.7
SLC25A5	25	483	27|456	CcGCAGCG	0.89	-6.8
SLC25A5	125	1307	127|1180	CcGCAGCC	0.993	-8.9
SLC25A5	175	1307	177|1130	CUGCuGCA	0.994	-0.8
SLC25A5	178	1307	180|1127	CUGCAGGU	0.333	-2.7
THSD7A	319	10655	321|10334	CUGCAGCU	0.429	-2.2
THSD7A	755	10655	757|9898	CUGCgGAG	0.965	0.6
THSD7A	882	10655	884|9771	CgGCAGCG	0.999	-3.7
THSD7A	8318	10655	8320|2335	CUGCuGUU	0.963	2
THSD7A	530	567	532|35	CUGCgGAG	0.965	1.6
SPATA20	494	975	496|479	CaGCAGAU	0.525	-6.9
SPATA20	1024	1456	1026|430	CaGCAGAU	0.525	-6.9
SPATA20	966	2669	968|1701	CaGCAGAU	0.525	-6.9
SPATA20	1868	2669	1870|799	CUGCuGGA	0.993	-6.3
SPATA20	1978	2669	1980|689	CUGCAGUG	0.615	2.6
SPATA20	2544	2669	2546|123	CUGCAGGG	0.993	-5.6
SPATA20	223	453	225|228	CaGCAGGG	0.548	-6.9
SPATA20	179	570	181|389	CaGCAGGU	0.947	-2.6
SPATA20	414	3539	416|3123	CUGCAGGC	0.468	-3.4
SPATA20	970	3539	972|2567	CaGCAGGG	0.548	-6.9
SPATA20	1778	3539	1780|1759	CaGCAGAU	0.525	-6.9
SPATA20	2740	3539	2742|797	CUGCuGGA	0.993	-6.3
SPATA20	2850	3539	2852|687	CUGCAGUG	0.615	2.6
SPATA20	3416	3539	3418|121	CUGCAGGG	0.993	-5.6
SPATA20	952	3232	954|2278	CaGCAGAU	0.525	-6.9
SPATA20	2431	3232	2433|799	CUGCuGGA	0.993	-3.9
SPATA20	2541	3232	2543|689	CUGCAGUG	0.615	2.6
SPATA20	3107	3232	3109|123	CUGCAGGG	0.993	-5.6
SPATA20	892	1706	894|812	CaGCAGAU	0.525	-6.9
SPATA20	257	2734	259|2475	CaGCAGGG	0.548	-6.9
SPATA20	1065	2734	1067|1667	CaGCAGAU	0.525	-6.9
SPATA20	1935	2734	1937|797	CUGCuGGA	0.993	-6.3
SPATA20	2045	2734	2047|687	CUGCAGUG	0.615	2.6
SPATA20	2611	2734	2613|121	CUGCAGGG	0.993	-5.6
SPATA20	916	2587	918|1669	CaGCAGAU	0.525	-6.9
SPATA20	1786	2587	1788|799	CUGCuGGA	0.993	-6.3
SPATA20	1896	2587	1898|689	CUGCAGUG	0.615	2.6
SPATA20	2462	2587	2464|123	CUGCAGGG	0.993	-5.6
SPATA20	200	628	202|426	CaGCAGGU	0.947	-2.6
SPATA20	120	554	122|432	CaGCAGGG	0.548	-6.9
SPATA20	527	1035	529|506	CaGCAGAU	0.525	-6.9
SPATA20	963	2634	965|1669	CaGCAGAU	0.525	-6.9
SPATA20	1833	2634	1835|799	CUGCuGGA	0.993	-6.3
SPATA20	1943	2634	1945|689	CUGCAGUG	0.615	2.6
SPATA20	2509	2634	2511|123	CUGCAGGG	0.993	-5.6
SPATA20	149	559	151|408	CaGCAGGU	0.947	-2.6
SPATA20	179	1590	181|1409	CaGCAGGU	0.947	-2.6
SPATA20	972	1590	974|616	CaGCAGAU	0.525	-6.9
SPATA20	155	2634	157|2477	CaGCAGGG	0.548	-6.9
SPATA20	963	2634	965|1669	CaGCAGAU	0.525	-6.9
SPATA20	1833	2634	1835|799	CUGCuGGA	0.993	-6.3
SPATA20	1943	2634	1945|689	CUGCAGUG	0.615	2.6
SPATA20	2509	2634	2511|123	CUGCAGGG	0.993	-5.6
SCIN	49	585	51|534	CUGCuGUU	0.987	-1.5
SCIN	769	2660	771|1889	CcGCAGAU	0.321	1.7
SCIN	1354	2569	1356|1213	CcGCAGAU	0.321	1.7
SCIN	592	656	594|62	CcGCAGAU	0.321	1.7
SCIN	1211	9682	1213|8469	CcGCAGAU	0.321	1.7
SCIN	4767	9682	4769|4913	CcGCAGAU	0.888	0.6
SCIN	8216	9682	8218|1464	CUGCuGUG	0.535	0.6
BAIAP3	1551	4427	1553|2874	CUGCuGCG	0.933	-0.4
BAIAP3	1807	4427	1809|2618	CgGCAGCU	0.94	-4.3
BAIAP3	2117	4427	2119|2308	CcGCAGCC	0.49	-4.8
BAIAP3	3709	4427	3711|716	CaGCAGCU	0.754	-2
BAIAP3	4329	4427	4331|96	CaGCAGCC	0.47	-0.6
BAIAP3	1543	3875	1545|2330	CUGCuGCG	0.933	-0.4
BAIAP3	1897	3875	1899|1976	CgGCAGCU	0.94	-4.3
BAIAP3	2207	3875	2209|1666	CcGCAGCC	0.49	-4.8
BAIAP3	3799	3875	3801|74	CaGCAGCU	0.754	-2
BAIAP3	1554	4758	1556|3202	CUGCuGCG	0.933	-0.4
BAIAP3	2134	4758	2136|2622	CgGCAGCU	0.94	-4.3
BAIAP3	2444	4758	2446|2312	CcGCAGCC	0.49	-4.8
BAIAP3	4036	4758	4038|720	CaGCAGCU	0.754	-2
BAIAP3	4656	4758	4658|100	CaGCAGCC	0.47	-0.6
BAIAP3	1540	4409	1542|2867	CUGCuGCG	0.933	-0.4
BAIAP3	1894	4409	1896|2513	CgGCAGCU	0.94	-4.3
BAIAP3	2204	4409	2206|2203	CcGCAGCC	0.49	-4.8
BAIAP3	3687	4409	3689|720	CaGCAGCU	0.754	-2
BAIAP3	4307	4409	4309|100	CaGCAGCC	0.47	-0.6
BAIAP3	62	3200	64|3136	CaGCAGCC	0.776	-0.4
BAIAP3	222	3200	224|2976	CUGCuGCG	0.933	-0.4
BAIAP3	576	3200	578|2622	CgGCAGCU	0.94	-4.3
BAIAP3	886	3200	888|2312	CcGCAGCC	0.49	-4.8
BAIAP3	2478	3200	2480|720	CaGCAGCU	0.754	-2
BAIAP3	3098	3200	3100|100	CaGCAGCC	0.47	-0.6
BAIAP3	1606	4583	1608|2975	CUGCuGCG	0.933	-0.4
BAIAP3	1960	4583	1962|2621	CgGCAGCU	0.94	-4.3
BAIAP3	2270	4583	2272|2311	CcGCAGCC	0.49	-4.8
BAIAP3	3862	4583	3864|719	CaGCAGCU	0.754	-2
BAIAP3	4482	4583	4484|99	CaGCAGCC	0.47	-0.6
BAIAP3	1553	4531	1555|2976	CUGCuGCG	0.933	-0.4
BAIAP3	1907	4531	1909|2622	CgGCAGCU	0.94	-4.3
BAIAP3	2217	4531	2219|2312	CcGCAGCC	0.49	-4.8
BAIAP3	3809	4531	3811|720	CaGCAGCU	0.754	-2
BAIAP3	4429	4531	4431|100	CaGCAGCC	0.47	-0.6
BAIAP3	707	2677	709|1968	CUGCuGCG	0.933	-0.4
BAIAP3	1061	2677	1063|1614	CgGCAGCU	0.94	-4.3
BAIAP3	1371	2677	1373|1304	CcGCAGCC	0.49	-4.8
BAIAP3	1469	3763	1471|2292	CUGCuGCG	0.933	-0.4
BAIAP3	1823	3763	1825|1938	CgGCAGCU	0.94	-4.3
BAIAP3	2133	3763	2135|1628	CcGCAGCC	0.49	-4.8
BAIAP3	3725	3763	3727|36	CaGCAGCU	0.754	-2
BAIAP3	31	2929	33|2896	CaGCAGCC	0.776	-0.4
BAIAP3	191	2929	193|2736	CUGCuGCG	0.933	-0.4
BAIAP3	447	2929	449|2480	CgGCAGCU	0.94	-4.3
BAIAP3	633	2929	635|2294	CcGCAGCC	0.49	-4.8
BAIAP3	2207	2929	2209|720	CaGCAGCU	0.754	-2
BAIAP3	2827	2929	2829|100	CaGCAGCC	0.47	-0.6
BAIAP3	456	4680	458|4222	CUGCAGCG	0.955	-0.4
BAIAP3	668	4680	670|4010	CUGCAGGU	0.993	-3.2
BAIAP3	1811	4680	1813|2867	CUGCuGCG	0.933	-0.4
BAIAP3	2165	4680	2167|2513	CgGCAGCU	0.94	-4.3
BAIAP3	2475	4680	2477|2203	CcGCAGCC	0.49	-4.8
BAIAP3	3958	4680	3960|720	CaGCAGCU	0.754	-2
BAIAP3	4578	4680	4580|100	CaGCAGCC	0.47	-0.6
BAIAP3	214	3126	216|2910	CUGCuGCG	0.933	-0.4
BAIAP3	505	3126	507|2619	CgGCAGCU	0.94	-4.3
BAIAP3	815	3126	817|2309	CcGCAGCC	0.49	-4.8
BAIAP3	2407	3126	2409|717	CaGCAGCU	0.754	-2
BAIAP3	3027	3126	3029|97	CaGCAGCC	0.47	-0.6
BAIAP3	54	4678	56|4622	CUGCuGGG	0.729	-4.3
BAIAP3	1701	4678	1703|2975	CUGCuGCG	0.933	-0.4
BAIAP3	2055	4678	2057|2621	CgGCAGCU	0.94	-4.3
BAIAP3	2365	4678	2367|2311	CcGCAGCC	0.49	-4.8
BAIAP3	3957	4678	3959|719	CaGCAGCU	0.754	-2
BAIAP3	4577	4678	4579|99	CaGCAGCC	0.47	-0.6
BAIAP3	367	622	369|253	CcGCAGCC	0.49	-4.8
BAIAP3	195	3109	197|2912	CUGCuGCG	0.933	-0.4
BAIAP3	549	3109	551|2558	CgGCAGCU	0.94	-4.3
BAIAP3	859	3109	861|2248	CcGCAGCC	0.49	-4.8
BAIAP3	2387	3109	2389|720	CaGCAGCU	0.754	-2
BAIAP3	3007	3109	3009|100	CaGCAGCC	0.47	-0.6
BAIAP3	54	1409	56|1353	CUGCuGGG	0.729	-4.3
BAIAP3	1553	5035	1555|3480	CUGCuGCG	0.933	-0.4
BAIAP3	1907	5035	1909|3126	CgGCAGCU	0.94	-4.3
BAIAP3	2217	5035	2219|2816	CcGCAGCC	0.49	-4.8
BAIAP3	2813	5035	2815|2220	CUGCAGGG	0.983	-0.9
BAIAP3	2914	5035	2916|2119	CUGCAGGG	0.945	-2.4
BAIAP3	4313	5035	4315|720	CaGCAGCU	0.754	-2
BAIAP3	4933	5035	4935|100	CaGCAGCC	0.47	-0.6
BAIAP3	88	3197	90|3107	CaGCAGCC	0.776	-0.4
BAIAP3	248	3197	250|2947	CUGCuGCG	0.933	-0.4
BAIAP3	415	3197	417|2780	CUGCAGCU	0.93	2.5
BAIAP3	682	3197	684|2513	CgGCAGCU	0.94	-4.3
BAIAP3	992	3197	994|2203	CcGCAGCC	0.49	-4.8
BAIAP3	2475	3197	2477|720	CaGCAGCU	0.754	-2
BAIAP3	3095	3197	3097|100	CaGCAGCC	0.47	-0.6
BAIAP3	22	841	24|817	CUGCAGGG	0.993	-5.7
BAIAP3	123	841	125|716	CUGCAGGG	0.945	-2.4
BAIAP3	1484	3663	1486|2177	CUGCuGCG	0.933	-0.4
BAIAP3	1838	3663	1840|1823	CgGCAGCU	0.94	-4.3
BAIAP3	2148	3663	2150|1513	CcGCAGCC	0.49	-4.8
BAIAP3	1538	4452	1540|2912	CUGCuGCG	0.933	-0.4
BAIAP3	1829	4452	1831|2621	CgGCAGCU	0.94	-4.3
BAIAP3	2139	4452	2141|2311	CcGCAGCC	0.49	-4.8
BAIAP3	3731	4452	3733|719	CaGCAGCU	0.754	-2
BAIAP3	4351	4452	4353|99	CaGCAGCC	0.47	-0.6
BAIAP3	1553	4467	1555|2912	CUGCuGCG	0.933	-0.4
BAIAP3	1907	4467	1909|2558	CgGCAGCU	0.94	-4.3
BAIAP3	2217	4467	2219|2248	CcGCAGCC	0.49	-4.8
BAIAP3	3745	4467	3747|720	CaGCAGCU	0.754	-2
BAIAP3	4365	4467	4367|100	CaGCAGCC	0.47	-0.6
BAIAP3	1602	4470	1604|2866	CUGCuGCG	0.933	-0.4
BAIAP3	1956	4470	1958|2512	CgGCAGCU	0.94	-4.3
BAIAP3	2266	4470	2268|2202	CcGCAGCC	0.49	-4.8
BAIAP3	3749	4470	3751|719	CaGCAGCU	0.754	-2
BAIAP3	4369	4470	4371|99	CaGCAGCC	0.47	-0.6
DNAJC11	362	613	364|249	CaGCAGCG	0.969	2.1
DNAJC11	377	5004	379|4625	CaGCAGCG	0.969	2.1
DNAJC11	4400	5004	4402|602	CaGCAGGU	0.903	-3.9
DNAJC11	4927	5004	4929|75	CUGCcGCA	0.481	-1.5
DNAJC11	303	3552	305|3247	CaGCAGCG	0.969	2.1
DNAJC11	2946	3552	2948|604	CaGCAGGU	0.903	-3.9
DNAJC11	3473	3552	3475|77	CUGCcGCA	0.481	-1.5
DNAJC11	380	3555	382|3173	CaGCAGCG	0.969	2.1
DNAJC11	2949	3555	2951|604	CaGCAGGU	0.903	-3.9
DNAJC11	3476	3555	3478|77	CUGCcGCA	0.481	-1.5
DNAJC11	380	3850	382|3468	CaGCAGCG	0.969	2.1
DNAJC11	1484	3850	1486|2364	CaGCAGAU	0.72	0.1
DNAJC11	3244	3850	3246|604	CaGCAGGU	0.903	-3.9
DNAJC11	3771	3850	3773|77	CUGCcGCA	0.481	-1.5
DNAJC11	380	3297	382|2915	CaGCAGCG	0.969	2.1
DNAJC11	2693	3297	2695|602	CaGCAGGU	0.903	-3.9
DNAJC11	3220	3297	3222|75	CUGCcGCA	0.481	-1.5
DNAJC11	380	4153	382|3771	CaGCAGCG	0.969	2.1
DNAJC11	3546	4153	3548|605	CaGCAGGU	0.903	-3.9
DNAJC11	4073	4153	4075|78	CUGCcGCA	0.481	-1.5
DNAJC11	381	581	383|198	CaGCAGCG	0.969	2.1
DNAJC11	1869	2448	1871|577	CaGCAGGU	0.903	-3.9
DNAJC11	2396	2448	2398|50	CUGCcGCA	0.898	-6.8
DNAJC11	3268	3872	3270|602	CaGCAGGU	0.903	-3.9
DNAJC11	3795	3872	3797|75	CUGCcGCA	0.481	-1.5
DNAJC11	2943	3549	2945|604	CaGCAGGU	0.903	-3.9
DNAJC11	3470	3549	3472|77	CUGCcGCA	0.481	-1.5
DNAJC11	2959	3565	2961|604	CaGCAGGU	0.903	-3.9
DNAJC11	3486	3565	3488|77	CUGCcGCA	0.481	-1.5
DNAJC11	306	755	308|447	CaGCAGCG	0.969	2.1
DNAJC11	377	1773	379|1394	CaGCAGCG	0.969	2.1
DNAJC11	360	975	362|613	CaGCAGCG	0.969	2.1
DNAJC11	286	1357	288|1069	CaGCAGCG	0.969	2.1
DNAJC11	1262	1357	1264|93	CUGCcGCA	0.481	-1.5
DNAJC11	377	3082	379|2703	CaGCAGCG	0.969	2.1
DNAJC11	1697	3082	1699|1383	CaGCAGCU	0.781	-0.6
DNAJC11	2170	3082	2172|910	CaGCAGUG	0.917	1.4
DNAJC11	899	3712	901|2811	CaGCAGCG	0.969	2.1
DNAJC11	3106	3712	3108|604	CaGCAGGU	0.903	-3.9
DNAJC11	3633	3712	3635|77	CUGCcGCA	0.481	-1.5
DNAJC11	3629	4233	3631|602	CaGCAGGU	0.903	-3.9
DNAJC11	4156	4233	4158|75	CUGCcGCA	0.481	-1.5
DNAJC11	380	1512	382|1130	CaGCAGCG	0.969	2.1
DNAJC11	303	1713	305|1408	CaGCAGCG	0.969	2.1
DNAJC11	168	355	170|185	CaGCAGCG	0.969	2.1
DNAJC11	482	2210	484|1726	CaGCAGCG	0.969	2.1
DNAJC11	374	3201	376|2825	CaGCAGCG	0.969	2.1
DNAJC11	2581	3201	2583|618	CaGCAGGU	0.903	-3.9
DNAJC11	3108	3201	3110|91	CUGCcGCA	0.481	-1.5
SYN1	5	688	7|681	CUGCuGGU	0.576	0
SYN1	253	688	255|433	CcGCAGUU	0.589	0.5
SYN1	202	3172	204|2968	CUGCAGCG	0.859	0.8
SYN1	398	3172	400|2772	CgGCAGCU	0.999	-5.9
SYN1	475	3172	477|2695	CUGCuGGU	0.576	0
SYN1	723	3172	725|2447	CcGCAGUU	0.589	0.5
SYN1	137	585	139|446	CcGCAGUU	0.589	0.5
SYN1	202	3210	204|3006	CUGCAGCG	0.859	0.8
SYN1	398	3210	400|2810	CgGCAGCU	0.999	-5.9
SYN1	475	3210	477|2733	CUGCuGGU	0.576	0
SYN1	723	3210	725|2485	CcGCAGUU	0.589	0.5
AASS	1111	5825	1113|4712	CUGCuGGU	0.998	-2.5
AASS	1094	5774	1096|4678	CUGCuGGU	0.998	-2.5
AASS	1170	8554	1172|7382	CUGCuGGU	0.998	-2.5
AASS	2906	8554	2908|5646	CaGCAGGU	0.468	4.9
AASS	1062	2922	1064|1858	CUGCuGGU	0.998	-2.5
AASS	1109	5721	1111|4610	CUGCuGGU	0.998	-2.5
AASS	1162	4519	1164|3355	CUGCuGGU	0.998	-2.5
AASS	1159	4963	1161|3802	CUGCuGGU	0.998	-2.5
AASS	1062	3126	1064|2062	CUGCuGGU	0.998	-2.5
AASS	361	3482	363|3119	CUGCuGCA	0.96	-7
AASS	364	3482	366|3116	CUGCAGUG	0.962	-0.9
AASS	1116	5728	1118|4610	CUGCuGGU	0.998	-2.5
AASS	406	3720	408|3312	CUGCuGGU	0.998	-2.5
AASS	1103	3233	1105|2128	CUGCuGGU	0.998	-2.5
AASS	264	2791	266|2525	CUGCuGCA	0.96	-7
AASS	267	2791	269|2522	CUGCAGUG	0.962	-0.9
AASS	85	4168	87|4081	CUGCuGCA	0.96	-7
AASS	88	4168	90|4078	CUGCAGUG	0.962	-0.9
UQCRC1	530	1754	532|1222	CUGCgGGA	0.858	0.8
UQCRC1	1296	1754	1298|456	CUGCuGUG	0.95	2.6
UQCRC1	549	3214	551|2663	CUGCgGGA	0.858	0.8
UQCRC1	960	3214	962|2252	CaGCAGUU	0.399	0.1
UQCRC1	985	3214	987|2227	CUGCuGCA	0.744	-2.4
UQCRC1	2283	3214	2285|929	CUGCAGGG	0.484	-1.8
UQCRC1	2502	3214	2504|710	CUGCAGGA	0.339	-4.1
UQCRC1	2566	3214	2568|646	CaGCAGUG	0.629	-3.6
UQCRC1	214	477	216|261	CUGCgGGA	0.858	0.8
UQCRC1	531	2083	533|1550	CUGCgGGA	0.858	0.8
UQCRC1	1435	2083	1437|646	CaGCAGUG	0.629	-3.6
UQCRC1	530	1728	532|1196	CUGCgGGA	0.858	0.8
UQCRC1	1520	1728	1522|206	CaGCAGUG	0.629	-3.6
UQCRC1	531	1551	533|1018	CUGCgGGA	0.858	0.8
UQCRC1	1345	1551	1347|204	CaGCAGUG	0.629	-3.6
UQCRC1	390	1452	392|1060	CUGCgGGA	0.858	0.8
UQCRC1	1246	1452	1248|204	CaGCAGUG	0.629	-3.6
UQCRC1	375	1387	377|1010	CUGCgGGA	0.858	0.8
UQCRC1	1231	1387	1233|154	CaGCAGUG	0.629	-3.6
UQCRC1	648	739	650|89	CUGCgGGA	0.858	0.8
UQCRC1	531	1595	533|1062	CUGCgGGA	0.858	0.8
UQCRC1	1387	1595	1389|206	CaGCAGUG	0.629	-3.6
UQCRC1	396	1014	398|616	CaGCAGUG	0.629	-3.6
UQCRC1	602	1664	604|1060	CUGCgGGA	0.858	0.8
UQCRC1	1458	1664	1460|204	CaGCAGUG	0.629	-3.6
UQCRC1	531	1507	533|974	CUGCgGGA	0.858	0.8
UQCRC1	1301	1507	1303|204	CaGCAGUG	0.629	-3.6
UQCRC1	372	567	374|193	CgGCAGCG	0.685	-3.3
UQCRC1	575	931	577|354	CUGCgGGA	0.858	0.8
CD9	223	768	225|543	CgGCAGCU	0.992	2.2
SLC6A7	10	2431	12|2419	CaGCAGUG	0.818	-2.3
SLC6A7	907	2431	909|1522	CUGCuGGC	0.569	-0.2
SLC6A7	2177	2431	2179|252	CUGCAGAA	0.48	1.1
SLC6A7	33	3625	35|3590	CaGCAGUG	0.818	-2.3
SLC6A7	930	3625	932|2693	CUGCuGGC	0.569	-0.2
TTC19	1642	3075	1644|1431	CUGCAGUU	0.463	3.4
TTC19	2662	3075	2664|411	CUGCuGGU	0.793	2.7
TTC19	2885	3075	2887|188	CaGCAGUC	0.852	4.3
TTC19	37	908	39|869	CUGCAGUG	0.827	-3.8
TTC19	231	908	233|675	CUGCuGCC	0.962	-0.6
TTC19	227	760	229|531	CUGCAGUU	0.463	3.4
TTC19	163	561	165|396	CUGCAGUU	0.463	3.4
TTC19	19	2591	21|2570	CUGCAGUG	0.827	-3.8
TTC19	213	2591	215|2376	CUGCuGCC	0.962	-0.6
TTC19	1158	2591	1160|1431	CUGCAGUU	0.463	3.4
TTC19	2178	2591	2180|411	CUGCuGGU	0.793	2.7
TTC19	2401	2591	2403|188	CaGCAGUC	0.852	4.3
TTC19	191	1360	193|1167	CUGCuGCC	0.962	-0.6
TTC19	1178	1360	1180|180	CUGCAGUU	0.463	3.4
TTC19	191	3050	193|2857	CUGCuGCC	0.962	-0.6
TTC19	999	3050	1001|2049	CUGCAGUU	0.463	3.4
TTC19	2019	3050	2021|1029	CUGCuGGU	0.793	2.7
TTC19	2242	3050	2244|806	CaGCAGUC	0.852	4.3
TTC19	181	636	183|453	CUGCuGCC	0.962	-0.6
TTC19	191	552	193|359	CUGCuGCC	0.962	-0.6
TTC19	697	2801	699|2102	CUGCAGUU	0.463	3.4
TTC19	2388	2801	2390|411	CUGCuGGU	0.793	2.7
TTC19	2611	2801	2613|188	CaGCAGUC	0.852	4.3
ANLN	42	557	44|513	CaGCAGUG	0.878	4
ANLN	337	569	339|230	CaGCAGUG	0.878	4
ANLN	172	463	174|289	CUGCAGGG	0.992	-2.3
ANLN	209	463	211|252	CUGCcGCC	0.931	-2.3
ANLN	41	716	43|673	CaGCAGUG	0.878	4
ANLN	915	4731	917|3814	CaGCAGUG	0.878	4
ANLN	2073	4731	2075|2656	CaGCAGAA	0.376	0.2
ANLN	2391	4731	2393|2338	CUGCuGUG	0.952	2.7
ANLN	287	829	289|540	CUGCuGUG	0.952	2.7
ANLN	23	596	25|571	CUGCgGCC	0.999	-1.6
ANLN	30	596	32|564	CUGCuGUG	0.998	0.1
ANLN	956	4661	958|3703	CaGCAGUG	0.878	4
ANLN	2003	4661	2005|2656	CaGCAGAA	0.376	0.2
ANLN	2321	4661	2323|2338	CUGCuGUG	0.952	2.7
LTF	545	2494	547|1947	CgGCAGCU	0.992	3.3
LTF	398	2721	400|2321	CgGCAGCU	0.992	3.3
LTF	361	2130	363|1767	CgGCAGCU	0.992	3.3
LTF	889	2656	891|1765	CgGCAGCU	0.992	3.3
LTF	431	584	433|151	CgGCAGCU	0.992	3.3
CLDN11	432	998	434|564	CUGCcGCG	0.894	-2.2
CLDN11	469	998	471|527	CUGCcGGC	0.96	-0.6
CLDN11	484	998	486|512	CUGCuGCU	0	4
CLDN11	109	1065	111|954	CUGCcGGC	0.96	-0.6
CLDN11	124	1065	126|939	CUGCuGCU	0	4
CLDN11	439	2758	441|2317	CUGCcGCG	0.894	-2.2
CLDN11	476	2758	478|2280	CUGCcGGC	0.96	-0.6
CLDN11	491	2758	493|2265	CUGCuGCU	0	4
CLDN11	171	1854	173|1681	CUGCcGGC	0.96	-0.6
CLDN11	186	1854	188|1666	CUGCuGCU	0	4
CLDN11	149	593	151|442	CUGCcGGC	0.96	-0.6
CLDN11	164	593	166|427	CUGCuGCU	0	4
CLDN11	171	1476	173|1303	CUGCcGGC	0.96	-0.6
CLDN11	186	1476	188|1288	CUGCuGCU	0	4
HEBP1	334	865	336|529	CUGCAGAA	0.525	1.8
HEBP1	66	1159	68|1091	CUGCcGCC	0.972	-8.1
HEBP1	431	1159	433|726	CUGCAGAA	0.525	1.8
HEBP1	67	460	69|391	CUGCAGAA	0.525	1.8
HEBP1	318	460	320|140	CUGCAGUG	0.813	0.2
HEBP1	66	2056	68|1988	CUGCcGCC	0.972	-8.1
HEBP1	431	2056	433|1623	CUGCAGAA	0.525	1.8
CHDH	1128	7694	1130|6564	CaGCAGGA	0.986	-0.7
CHDH	2041	7694	2043|5651	CUGCcGUG	0.99	-0.1
CHDH	3425	7694	3427|4267	CaGCAGUG	0.894	0
CHDH	7160	7694	7162|532	CaGCAGUU	0.871	2.6
CNTN1	4	3033	6|3027	CUGCuGUC	0.081	2.4
CNTN1	11	3282	13|3269	CUGCuGCA	0.798	5.3
CNTN1	7	5667	9|5658	CUGCuGUC	0.542	-0.1
CNTN1	11	572	13|559	CUGCuGCA	0.798	5.3
ATP1A2	1371	4413	1373|3040	CUGCuGGA	0.998	0.7
ATP1A2	3802	4413	3804|609	CUGCAGGC	0.577	-0.1
ATP1A2	355	3338	357|2981	CUGCcGUC	0.414	-0.2
ATP1A2	386	3338	388|2950	CUGCuGUG	0.997	-1.5
ATP1A2	2324	3338	2326|1012	CUGCuGGA	0.998	0.7
ATP1A2	3068	3338	3070|268	CUGCgGCG	0.533	2.5
ATP1A2	373	3114	375|2739	CUGCcGUC	0.414	-0.2
ATP1A2	404	3114	406|2708	CUGCuGUG	0.997	-1.5
ATP1A2	2342	3114	2344|770	CUGCuGGA	0.998	0.7
ATP1A2	373	5435	375|5060	CUGCcGUC	0.414	-0.2
ATP1A2	404	5435	406|5029	CUGCuGUG	0.997	-1.5
ATP1A2	2342	5435	2344|3091	CUGCuGGA	0.998	0.7
ATP1A2	4824	5435	4826|609	CUGCAGGC	0.577	-0.1
ATP1A2	8	634	10|624	CUGCgGCG	0.533	2.5
ATP1A2	352	444	354|90	CUGCgGCG	0.533	2.5
PLEKHB1	28	586	30|556	CaGCAGCA	0.847	3
PLEKHB1	465	579	467|112	CcGCAGCU	0.449	-0.9
PLEKHB1	28	562	30|532	CaGCAGCA	0.847	3
PLEKHB1	28	577	30|547	CaGCAGCA	0.847	3
PLEKHB1	528	577	530|47	CcGCAGCU	0.449	-0.9
PLEKHB1	893	2275	895|1380	CcGCAGCU	0.449	-0.9
PLEKHB1	2233	2275	2235|40	CUGCuGCC	0.602	2.1
PLEKHB1	516	813	518|295	CcGCAGCU	0.449	-0.9
PLEKHB1	337	375	339|36	CUGCuGCC	0.602	2.1
PLEKHB1	28	567	30|537	CaGCAGCA	0.847	3
PLEKHB1	467	568	469|99	CcGCAGCU	0.449	-0.9
PLEKHB1	74	2061	76|1985	CaGCAGCA	0.847	3
PLEKHB1	679	2061	681|1380	CcGCAGCU	0.449	-0.9
PLEKHB1	2019	2061	2021|40	CUGCuGCC	0.602	2.1
PLEKHB1	597	656	599|57	CcGCAGCU	0.449	-0.9
PLEKHB1	647	2022	649|1373	CcGCAGCU	0.449	-0.9
PLEKHB1	1987	2022	1989|33	CUGCuGCC	0.602	2.1
PLEKHB1	30	556	32|524	CaGCAGCA	0.847	3
PLEKHB1	595	1977	597|1380	CcGCAGCU	0.449	-0.9
PLEKHB1	1935	1977	1937|40	CUGCuGCC	0.602	2.1
PLEKHB1	766	1049	768|281	CcGCAGCU	0.449	-0.9
PLEKHB1	134	2016	136|1880	CaGCAGCA	0.847	3
PLEKHB1	634	2016	636|1380	CcGCAGCU	0.449	-0.9
PLEKHB1	1974	2016	1976|40	CUGCuGCC	0.602	2.1
PLEKHB1	57	632	59|573	CaGCAGCA	0.847	3
PLEKHB1	404	632	406|226	CcGCAGCU	0.449	-0.9
PLEKHB1	600	685	602|83	CcGCAGCU	0.449	-0.9
SERPINB1	38	782	40|742	CUGCuGGC	0.811	-10.8
SERPINB1	738	782	740|42	CUGCuGCC	0.925	-2
SERPINB1	751	2476	753|1723	CUGCuGCC	0.925	-2
FHL1	176	1222	178|1044	CUGCuGUU	0.921	2.6
FHL1	176	447	178|269	CUGCuGUU	0.921	2.6
FHL1	169	926	171|755	CUGCgGGG	0.958	-12
FHL1	70	2878	72|2806	CUGCuGUU	0.993	-5.3
FHL1	175	2801	177|2624	CUGCgGGG	0.958	-12
FHL1	300	2801	302|2499	CUGCuGUU	0.921	2.6
GABRA1	72	4238	74|4164	CUGCAGAU	0.647	4.3
GABRA1	222	2083	224|1859	CUGCAGAU	0.275	4.2
GABRA1	529	4878	531|4347	CUGCAGAU	0.647	4.3
GRAMD1B	339	2805	341|2464	CaGCAGUU	0.257	-0.6
GRAMD1B	976	2805	978|1827	CUGCuGAC	0.709	1.6
GRAMD1B	373	2431	375|2056	CaGCAGUU	0.32	2.4
GRAMD1B	153	7723	155|7568	CaGCAGUU	0.257	-0.6
GRAMD1B	769	7723	771|6952	CUGCuGAC	0.709	1.6
GRAMD1B	685	2615	687|1928	CUGCuGAC	0.709	1.6
GRAMD1B	1395	8330	1397|6933	CUGCuGAC	0.709	1.6
GRAMD1B	272	2471	274|2197	CUGCgGAG	0.978	-3.5
GRAMD1B	300	2471	302|2169	CaGCAGUG	0.915	-1.2
GRAMD1B	685	6266	687|5579	CUGCuGAC	0.709	1.6
GRAMD1B	12	847	14|833	CUGCgGAG	0.978	-3.5
GRAMD1B	669	847	671|176	CUGCuGAC	0.709	1.6
GRAMD1B	795	1689	797|892	CUGCuGAC	0.709	1.6
GRAMD1B	726	2665	728|1937	CUGCuGAC	0.709	1.6
GRAMD1B	869	3849	871|2978	CUGCuGAC	0.709	1.6
GRAMD1B	348	7596	350|7246	CUGCuGGA	0.833	1.8
GRAMD1B	642	7596	644|6952	CUGCuGAC	0.709	1.6
RNH1	365	572	367|205	CUGCAGCU	0.543	-5.1
RNH1	628	1794	630|1164	CUGCAGCU	0.543	-5.1
RNH1	1486	1794	1488|306	CUGCAGCU	0.548	-0.3
RNH1	1507	1794	1509|285	CgGCAGCC	0.968	-0.4
RNH1	554	709	556|153	CUGCAGCU	0.694	-2.3
RNH1	778	1952	780|1172	CUGCAGCU	0.543	-5.1
RNH1	1636	1952	1638|314	CUGCAGCU	0.548	-0.3
RNH1	1657	1952	1659|293	CgGCAGCC	0.968	-0.4
RNH1	894	1202	896|306	CUGCAGAC	0.967	1.4
RNH1	28	3281	30|3251	CUGCAGCC	0.459	-10.5
RNH1	1465	3281	1467|1814	CUGCAGCU	0.543	-5.1
RNH1	2966	3281	2968|313	CUGCAGCU	0.548	-0.3
RNH1	2987	3281	2989|292	CgGCAGCC	0.968	-0.4
RNH1	663	873	665|208	CUGCAGCU	0.543	-5.1
RNH1	628	1019	630|389	CUGCAGCU	0.548	-0.3
RNH1	649	1019	651|368	CgGCAGCC	0.968	-0.4
RNH1	584	1725	586|1139	CUGCAGCU	0.543	-5.1
RNH1	1442	1725	1444|281	CUGCAGCU	0.548	-0.3
RNH1	1463	1725	1465|260	CgGCAGCC	0.968	-0.4
RNH1	686	1829	688|1141	CUGCAGCU	0.543	-5.1
RNH1	1544	1829	1546|283	CUGCAGCU	0.548	-0.3
RNH1	1565	1829	1567|262	CgGCAGCC	0.968	-0.4
RNH1	575	1059	577|482	CUGCAGCU	0.543	-5.1
RNH1	548	1722	550|1172	CUGCAGCU	0.543	-5.1
RNH1	1406	1722	1408|314	CUGCAGCU	0.548	-0.3
RNH1	1427	1722	1429|293	CgGCAGCC	0.968	-0.4
RNH1	840	2014	842|1172	CUGCAGCU	0.543	-5.1
RNH1	1698	2014	1700|314	CUGCAGCU	0.548	-0.3
RNH1	1719	2014	1721|293	CgGCAGCC	0.968	-0.4
RNH1	691	870	693|177	CUGCAGCU	0.543	-5.1
RNH1	587	2344	589|1755	CUGCuGGG	0.986	-2.2
RNH1	671	2344	673|1671	CUGCuGUC	0.612	-0.4
RNH1	890	2344	892|1452	CUGCgGCU	0.995	-4.6
RNH1	974	2973	976|1997	CUGCuGGG	0.986	-2.2
RNH1	1058	2973	1060|1913	CUGCuGUC	0.612	-0.4
RNH1	1277	2973	1279|1694	CUGCgGCU	0.995	-4.6
RNH1	1796	2973	1798|1175	CUGCAGCU	0.543	-5.1
RNH1	2654	2973	2656|317	CUGCAGCU	0.548	-0.3
RNH1	2675	2973	2677|296	CgGCAGCC	0.968	-0.4
RNH1	483	855	485|370	CUGCAGCU	0.543	-5.1
RNH1	663	1791	665|1126	CUGCAGCU	0.543	-5.1
RNH1	1521	1791	1523|268	CUGCAGCU	0.548	-0.3
RNH1	1542	1791	1544|247	CgGCAGCC	0.968	-0.4
RNH1	688	1864	690|1174	CUGCAGCU	0.543	-5.1
RNH1	1546	1864	1548|316	CUGCAGCU	0.548	-0.3
RNH1	1567	1864	1569|295	CgGCAGCC	0.968	-0.4
RNH1	533	727	535|192	CUGCAGCU	0.543	-5.1
NDUFS1	2191	2394	2193|201	CcGCAGAU	0.05	4.5
NDUFS1	2318	11660	2320|9340	CcGCAGAU	0.05	4.5
NDUFS1	9235	11660	9237|2423	CUGCuGUU	0	4.2
NDUFS1	10409	11660	10411|1249	CaGCAGAG	0.869	1.6
NDUFS1	2022	2080	2024|56	CcGCAGAU	0.05	4.5
NDUFS1	2291	2631	2293|338	CcGCAGAU	0.05	4.5
NDUFS1	1957	2171	1959|212	CcGCAGAU	0.05	4.5
NDUFS1	2313	2371	2315|56	CcGCAGAU	0.05	4.5
UBR2	2521	7891	2523|5368	CaGCAGAA	0.996	2.5
UBR2	5631	7891	5633|2258	CUGCuGAA	0.984	1.9
UBR2	6004	7891	6006|1885	CUGCuGAC	0.858	0
UBR2	6701	7891	6703|1188	CUGCuGCU	0.992	1.8
UBR2	2521	7891	2523|5368	CaGCAGAA	0.996	2.5
UBR2	5631	7891	5633|2258	CUGCuGAA	0.984	1.9
UBR2	6004	7891	6006|1885	CUGCuGAC	0.858	0
UBR2	6701	7891	6703|1188	CUGCuGCU	0.992	1.8
KPNA6	809	879	811|68	CUGCcGAG	0.941	2.1
KPNA6	762	3941	764|3177	CUGCcGAG	0.941	2.1
KPNA6	786	7355	788|6567	CUGCcGAG	0.941	2.1
KPNA6	432	965	434|531	CUGCcGAG	0.941	2.1
VIM	620	1868	622|1246	CgGCAGGU	0.998	0.5
VIM	878	1868	880|988	CUGCAGGC	0.81	0.4
VIM	211	753	213|540	CUGCAGGC	0.81	0.4
VIM	607	1139	609|530	CgGCAGGU	0.998	0.5
VIM	906	2154	908|1246	CgGCAGGU	0.998	0.5
VIM	1164	2154	1166|988	CUGCAGGC	0.81	0.4
VIM	471	962	473|489	CUGCAGGC	0.81	0.4
VIM	620	2272	622|1650	CgGCAGGU	0.998	0.5
VIM	878	2272	880|1392	CUGCAGGC	0.81	0.4
VIM	816	2666	818|1848	CUGCAGGC	0.81	0.4
VIM	166	508	168|340	CUGCAGGC	0.81	0.4
VCAN	1680	3973	1682|2291	CUGCuGUG	0.446	4.1
VCAN	1783	9455	1785|7670	CUGCuGUG	0.446	4.1
VCAN	7174	9455	7176|2279	CUGCuGGA	0.785	-1
VCAN	8557	9455	8559|896	CUGCAGCU	0.646	5.2
VCAN	4783	5923	4785|1138	CUGCuGGA	0.785	-1
VCAN	1661	2087	1663|424	CUGCuGGA	0.785	-1
VCAN	4674	12345	4676|7669	CUGCuGUG	0.446	4.1
VCAN	10065	12345	10067|2278	CUGCuGGA	0.785	-1
VCAN	11448	12345	11450|895	CUGCAGCU	0.646	5.2
VCAN	4873	7154	4875|2279	CUGCuGGA	0.785	-1
VCAN	6256	7154	6258|896	CUGCAGCU	0.646	5.2
VCAN	1778	8483	1780|6703	CUGCuGUG	0.446	4.1
VCAN	7169	8483	7171|1312	CUGCuGGA	0.785	-1
VCAN	288	810	290|520	CUGCuGGA	0.785	-1
RAB27B	3004	7003	3006|3997	CUGCuGUG	0.998	-6
TNC	63	1844	65|1779	CcGCAGCU	0.469	1.6
TNC	2128	6141	2130|4011	CUGCuGUG	0.862	4.3
TNC	2515	6141	2517|3624	CcGCAGCU	0.469	1.6
TNC	5184	6141	5186|955	CUGCgGGA	0.99	-1.1
TNC	218	6281	220|6061	CUGCuGAA	0.714	3.8
TNC	718	6281	720|5561	CUGCuGUC	0.978	2.2
TNC	3180	6281	3182|3099	CUGCuGUG	0.862	4.3
TNC	3567	6281	3569|2712	CcGCAGCU	0.469	1.6
TNC	5690	6281	5692|589	CUGCgGGA	0.99	-1.1
TNC	297	5879	299|5580	CUGCuGAA	0.714	3.8
TNC	797	5879	799|5080	CUGCuGUC	0.978	2.2
TNC	3259	5879	3261|2618	CUGCuGUG	0.862	4.3
TNC	5499	5879	5501|378	CUGCgGGA	0.99	-1.1
TNC	99	5436	101|5335	CUGCuGAA	0.714	3.8
TNC	599	5436	601|4835	CUGCuGUC	0.978	2.2
TNC	3061	5436	3063|2373	CUGCuGUG	0.862	4.3
TNC	4479	5436	4481|955	CUGCgGGA	0.99	-1.1
TNC	3169	4126	3171|955	CUGCgGGA	0.99	-1.1
TNC	393	734	395|339	CUGCuGAA	0.714	3.8
TNC	1825	2782	1827|955	CUGCgGGA	0.99	-1.1
TNC	247	8500	249|8251	CUGCuGAA	0.714	3.8
TNC	747	8500	749|7751	CUGCuGUC	0.978	2.2
TNC	3209	8500	3211|5289	CUGCuGUG	0.862	4.3
TNC	3596	8500	3598|4902	CcGCAGCU	0.469	1.6
TNC	6538	8500	6540|1960	CUGCgGGA	0.99	-1.1
TNC	64	6786	66|6720	CUGCuGAA	0.714	3.8
TNC	564	6786	566|6220	CUGCuGUC	0.978	2.2
TNC	3026	6786	3028|3758	CUGCuGUG	0.862	4.3
TNC	3413	6786	3415|3371	CcGCAGCU	0.469	1.6
TNC	5809	6786	5811|975	CUGCgGGA	0.99	-1.1
CAPG	847	1151	849|302	CcGCAGCU	0.963	0.1
CAPG	1032	1151	1034|117	CUGCAGGU	0.534	-1.5
CAPG	29	452	31|421	CcGCAGCU	0.963	0.1
CAPG	193	452	195|257	CUGCAGGU	0.534	-1.5
CAPG	806	1250	808|442	CcGCAGCU	0.963	0.1
CAPG	991	1250	993|257	CUGCAGGU	0.534	-1.5
CAPG	765	1195	767|428	CcGCAGCU	0.963	0.1
CAPG	950	1195	952|243	CUGCAGGU	0.534	-1.5
CAPG	535	767	537|230	CcGCAGCU	0.963	0.1
CAPG	751	767	753|14	CUGCAGGU	0.461	-2
CAPG	369	486	371|115	CUGCAGGU	0.534	-1.5
CAPG	914	930	916|14	CcGCAGCU	0.963	0.1
CAPG	849	865	851|14	CcGCAGCU	0.963	0.1
CAPG	814	1183	816|367	CcGCAGCU	0.963	0.1
CAPG	999	1183	1001|182	CUGCAGGU	0.534	-1.5
CAPG	823	839	825|14	CcGCAGCU	0.963	0.1
CTNNA1	60	416	62|354	CUGCAGGA	0.5	-2.6
CTNNA1	219	548	221|327	CUGCcGAU	0.829	-1.9
CTNNA1	224	859	226|633	CgGCAGCC	0.936	-11.5
CTNNA1	27	696	29|667	CUGCcGCU	0.89	-0.8
CTNNA1	388	710	390|320	CUGCcGAU	0.829	-1.9
CTNNA1	217	560	219|341	CUGCcGAU	0.829	-1.9
CTNNA1	424	874	426|448	CUGCcGAU	0.829	-1.9
CTNNA1	255	557	257|300	CUGCcGAU	0.829	-1.9
CTNNA1	16	642	18|624	CUGCcGCU	0.89	-0.8
CTNNA1	204	750	206|544	CUGCAGGA	0.5	-2.6
CTNNA1	840	3831	842|2989	CaGCAGGC	0.961	-0.6
CTNNA1	1125	3831	1127|2704	CUGCAGGA	0.5	-2.6
CTNNA1	747	3536	749|2787	CaGCAGGC	0.961	-0.6
CTNNA1	1032	3536	1034|2502	CUGCAGGA	0.5	-2.6
CTNNA1	10	536	12|524	CaGCAGGC	0.961	-0.6
CTNNA1	295	536	297|239	CUGCAGGA	0.5	-2.6
CTNNA1	641	2741	643|2098	CaGCAGGC	0.961	-0.6
CTNNA1	926	2741	928|1813	CUGCAGGA	0.5	-2.6
CTNNA1	833	3754	835|2919	CaGCAGGC	0.961	-0.6
CTNNA1	1118	3754	1120|2634	CUGCAGGA	0.5	-2.6
CTNNA1	524	572	526|46	CaGCAGGC	0.961	-0.6
CP	490	607	492|115	CgGCAGUC	0.998	-0.4
CP	542	607	544|63	CaGCAGUG	0.928	2.9
CP	2195	4452	2197|2255	CgGCAGUC	0.998	-0.4
CP	2247	4452	2249|2203	CaGCAGUG	0.928	2.9
CP	2390	4452	2392|2060	CgGCAGUA	0.173	1.4
CP	1507	2806	1509|1297	CgGCAGUC	0.998	-0.4
CP	1559	2806	1561|1245	CaGCAGUG	0.928	2.9
CP	1702	2806	1704|1102	CgGCAGUA	0.173	1.4
CP	1980	3411	1982|1429	CgGCAGUC	0.998	-0.4
CP	2032	3411	2034|1377	CaGCAGUG	0.928	2.9
CP	2175	3411	2177|1234	CgGCAGUA	0.173	1.4
CP	339	542	341|201	CgGCAGUC	0.998	-0.4
CP	391	542	393|149	CaGCAGUG	0.928	2.9
CP	2190	3105	2192|913	CgGCAGUC	0.998	-0.4
CP	2242	3105	2244|861	CaGCAGUG	0.928	2.9
CP	2385	3105	2387|718	CgGCAGUA	0.173	1.4
RSF1	136	520	138|382	CUGCAGGC	0.811	-2.3
RSF1	190	520	192|328	CaGCAGCU	0.976	-8.5
RSF1	148	2107	150|1957	CUGCAGGC	0.811	-2.3
RSF1	159	11242	161|11081	CUGCAGGC	0.811	-2.3
RSF1	6603	11242	6605|4637	CUGCAGCU	0.736	-3.7
RSF1	306	2982	308|2674	CUGCAGGC	0.811	-2.3
RSF1	143	604	145|459	CUGCAGGC	0.811	-2.3
VAMP3	1325	2178	1327|851	CaGCAGUU	0.342	-1.4
SLC4A8	296	11731	298|11433	CgGCAGAG	0.727	-3.3
SLC4A8	1175	11731	1177|10554	CaGCAGUA	0.309	0.5
SLC4A8	2525	11731	2527|9204	CaGCAGAU	0.994	0.6
SLC4A8	4057	11731	4059|7672	CaGCAGCC	0.713	2.7
SLC4A8	8215	11731	8217|3514	CUGCuGUA	0.727	-2.7
SLC4A8	251	3900	253|3647	CgGCAGAG	0.727	-3.3
SLC4A8	1130	3900	1132|2768	CaGCAGUA	0.309	0.5
SLC4A8	2480	3900	2482|1418	CaGCAGAU	0.994	0.6
SLC4A8	329	11764	331|11433	CgGCAGAG	0.727	-3.3
SLC4A8	1208	11764	1210|10554	CaGCAGUA	0.309	0.5
SLC4A8	2558	11764	2560|9204	CaGCAGAU	0.994	0.6
SLC4A8	4090	11764	4092|7672	CaGCAGCC	0.713	2.7
SLC4A8	8248	11764	8250|3514	CUGCuGUA	0.727	-2.7
SLC4A8	422	3041	424|2617	CgGCAGAG	0.727	-3.3
SLC4A8	1301	3041	1303|1738	CaGCAGUA	0.309	0.5
SLC4A8	233	522	235|287	CgGCAGAG	0.727	-3.3
SLC4A8	296	2262	298|1964	CgGCAGAG	0.727	-3.3
SLC4A8	1175	2262	1177|1085	CaGCAGUA	0.309	0.5
SLC4A8	358	4005	360|3645	CgGCAGAG	0.727	-3.3
SLC4A8	1237	4005	1239|2766	CaGCAGUA	0.309	0.5
SLC4A8	2587	4005	2589|1416	CaGCAGAU	0.994	0.6
SLC4A8	1403	2510	1405|1105	CaGCAGCC	0.713	2.7
SLC4A8	90	585	92|493	CgGCAGAG	0.727	-3.3
SLC4A8	187	3834	189|3645	CgGCAGAG	0.727	-3.3
SLC4A8	1066	3834	1068|2766	CaGCAGUA	0.309	0.5
SLC4A8	2416	3834	2418|1416	CaGCAGAU	0.994	0.6
SLC4A8	24	584	26|558	CaGCAGUA	0.309	0.5
SLC4A8	850	3380	852|2528	CgGCAGAG	0.727	-3.3
SLC4A8	1729	3380	1731|1649	CaGCAGUA	0.309	0.5
HEBP2	5007	10010	5009|5001	CUGCAGGU	0.961	1.9
HEBP2	7713	10010	7715|2295	CUGCuGCU	0.696	-0.8
PHPT1	649	1316	651|665	CUGCcGGA	0.447	-2.2
GALC	64	595	66|529	CUGCuGGC	0.79	-0.4
GALC	96	1221	98|1123	CUGCuGGC	0.79	-0.4
GALC	124	3794	126|3668	CUGCuGGC	0.79	-0.4
GALC	114	717	116|601	CUGCuGGC	0.79	-0.4
GALC	112	1874	114|1760	CUGCuGGC	0.79	-0.4
GALC	96	1263	98|1165	CUGCuGGC	0.79	-0.4
GALC	120	2054	122|1932	CUGCuGGC	0.79	-0.4
ITIH4	2004	2990	2006|984	CUGCuGGC	0.811	-2.4
ITIH4	1990	2120	1992|128	CUGCuGGC	0.811	-2.4
ITIH4	1440	2293	1442|851	CUGCuGGC	0.811	-2.6
ITIH4	1898	2872	1900|972	CUGCuGGC	0.811	-2.6
ITIH4	155	581	157|424	CUGCuGGC	0.811	-2.4
ITIH4	2150	3093	2152|941	CUGCuGGC	0.811	-2.4
ITIH4	1988	3282	1990|1292	CUGCuGGC	0.811	-2.4
CDK14	33	759	35|724	CUGCAGAG	0.276	2
RASGRF1	55	6294	57|6237	CUGCgGAG	0.999	-0.3
RASGRF1	1083	6294	1085|5209	CUGCgGAU	0.703	-4.1
RASGRF1	62	6294	64|6230	CUGCgGAG	0.999	-0.3
RASGRF1	1090	6294	1092|5202	CUGCgGAU	0.703	-4.1
RASGRF1	669	4187	671|3516	CUGCgGAU	0.703	-4.1
RASGRF1	3693	4187	3695|492	CUGCgGGC	1	-2.3
DGKG	140	3445	142|3303	CUGCuGCU	0.937	4.7
DGKG	799	3445	801|2644	CUGCuGGA	0.993	0.2
DGKG	44	5802	46|5756	CUGCuGAA	0.997	-7.8
DGKG	386	5802	388|5414	CUGCuGCU	0.937	4.7
DGKG	1045	5802	1047|4755	CUGCuGGA	0.993	0.2
DGKG	4775	5802	4777|1025	CaGCAGAG	0.801	-0.1
DGKG	109	3152	111|3041	CUGCuGCU	0.937	4.7
DGKG	768	3152	770|2382	CUGCuGGA	0.993	0.2
DGKG	229	6054	231|5823	CUGCuGCU	0.937	4.7
DGKG	888	6054	890|5164	CUGCuGGA	0.993	0.2
PSD	1142	3382	1144|2238	CUGCuGAU	0.019	4.1
PSD	1988	3382	1990|1392	CUGCcGUC	0.546	2.4
PSD	2113	3382	2115|1267	CUGCAGAA	0.626	-2.4
PSD	2824	3382	2826|556	CUGCuGGG	0.806	-3.8
PSD	447	494	449|45	CUGCcGUC	0.546	2.4
PSD	569	629	571|58	CUGCcGUC	0.546	2.4
PSD	1621	3861	1623|2238	CUGCuGAU	0.019	4.1
PSD	2467	3861	2469|1392	CUGCcGUC	0.546	2.4
PSD	2592	3861	2594|1267	CUGCAGAA	0.626	-2.4
PSD	3303	3861	3305|556	CUGCuGGG	0.806	-3.8
PSD	55	599	57|542	CUGCcGUC	0.546	2.4
PSD	180	599	182|417	CUGCAGAA	0.626	-2.4
PSD	1586	3824	1588|2236	CUGCuGAU	0.019	4.1
PSD	2432	3824	2434|1390	CUGCcGUC	0.546	2.4
PSD	2557	3824	2559|1265	CUGCAGAA	0.626	-2.4
PSD	3268	3824	3270|554	CUGCuGGG	0.806	-3.8
PSD	727	980	729|251	CUGCcGUC	0.546	2.4
PSD	852	980	854|126	CUGCAGAA	0.626	-2.4
RIMBP2	6	5594	8|5586	CUGCAGUU	0.092	2
RIMBP2	89	5594	91|5503	CUGCAGGU	0.597	-0.3
RIMBP2	346	5594	348|5246	CaGCAGCU	0.994	-4.7
RIMBP2	352	5594	354|5240	CUGCAGUU	0.753	2.6
RIMBP2	415	5594	417|5177	CUGCAGAA	0.991	-4.1
RIMBP2	1522	5594	1524|4070	CUGCuGGU	0.762	0
RIMBP2	1561	5594	1563|4031	CUGCgGGU	1	-3.2
RIMBP2	3217	5594	3219|2375	CgGCAGAG	0.983	-3.9
RIMBP2	44	1604	46|1558	CUGCAGAA	0.991	-3.5
RIMBP2	236	1604	238|1366	CUGCAGCU	0.018	2.5
RIMBP2	1301	1604	1303|301	CUGCuGGU	0.762	0
RIMBP2	1340	1604	1342|262	CUGCgGGU	1	-3.2
RIMBP2	86	766	88|678	CUGCAGGU	0.597	-0.3
RIMBP2	433	766	435|331	CaGCAGCU	0.994	-4.7
RIMBP2	439	766	441|325	CUGCAGUU	0.753	2.6
RIMBP2	502	766	504|262	CUGCAGAA	0.991	-4.1
RIMBP2	114	994	116|878	CcGCAGCC	0.956	-5.6
RIMBP2	392	3724	394|3330	CUGCAGGU	0.597	-0.3
RIMBP2	739	3724	741|2983	CaGCAGCU	0.994	-4.7
RIMBP2	745	3724	747|2977	CUGCAGUU	0.753	2.6
RIMBP2	808	3724	810|2914	CUGCAGAA	0.991	-4.1
RIMBP2	1915	3724	1917|1807	CUGCuGGU	0.762	0
RIMBP2	1954	3724	1956|1768	CUGCgGGU	1	-3.2
RIMBP2	28	2436	30|2406	CaGCAGCU	0.994	-4.7
RIMBP2	97	2436	99|2337	CUGCAGAA	0.991	-3.5
RIMBP2	1225	2436	1227|1209	CUGCuGGU	0.762	0
RIMBP2	1264	2436	1266|1170	CUGCgGGU	1	-3.2
RIMBP2	179	5684	181|5503	CUGCAGGU	0.597	-0.3
RIMBP2	436	5684	438|5246	CaGCAGCU	0.994	-4.7
RIMBP2	442	5684	444|5240	CUGCAGUU	0.753	2.6
RIMBP2	505	5684	507|5177	CUGCAGAA	0.991	-4.1
RIMBP2	1612	5684	1614|4070	CUGCuGGU	0.762	0
RIMBP2	1651	5684	1653|4031	CUGCgGGU	1	-3.2
RIMBP2	3307	5684	3309|2375	CgGCAGAG	0.983	-3.9
RIMBP2	68	4946	70|4876	CUGCAGGU	0.597	-0.3
RIMBP2	415	4946	417|4529	CaGCAGCU	0.994	-4.7
RIMBP2	421	4946	423|4523	CUGCAGUU	0.753	2.6
RIMBP2	484	4946	486|4460	CUGCAGAA	0.991	-4.1
RIMBP2	1591	4946	1593|3353	CUGCuGGU	0.762	0
RIMBP2	1630	4946	1632|3314	CUGCgGGU	1	-3.2
RIMBP2	72	5728	74|5654	CUGCAGGU	0.597	-0.3
RIMBP2	419	5728	421|5307	CaGCAGCU	0.994	-4.7
RIMBP2	425	5728	427|5301	CUGCAGUU	0.753	2.6
RIMBP2	488	5728	490|5238	CUGCAGAA	0.991	-4.1
RIMBP2	1595	5728	1597|4131	CUGCuGGU	0.762	0
RIMBP2	1634	5728	1636|4092	CUGCgGGU	1	-3.2
RIMBP2	241	3685	243|3442	CaGCAGCU	0.994	-4.7
RIMBP2	247	3685	249|3436	CUGCAGUU	0.753	2.6
RIMBP2	310	3685	312|3373	CUGCAGAA	0.792	2.2
RIMBP2	646	3685	648|3037	CUGCAGCC	0.984	-0.5
RIMBP2	2006	3685	2008|1677	CUGCuGGU	0.762	0
RIMBP2	2045	3685	2047|1638	CUGCgGGU	1	-3.2
RIMBP2	107	5746	109|5637	CUGCAGGU	0.597	-0.3
RIMBP2	454	5746	456|5290	CaGCAGCU	0.994	-4.7
RIMBP2	460	5746	462|5284	CUGCAGUU	0.753	2.6
RIMBP2	523	5746	525|5221	CUGCAGAA	0.991	-4.1
RIMBP2	1630	5746	1632|4114	CUGCuGGU	0.762	0
RIMBP2	1669	5746	1671|4075	CUGCgGGU	1	-3.2
RIMBP2	3325	5746	3327|2419	CgGCAGAG	0.983	-3.9
RIMBP2	151	770	153|617	CaGCAGCU	0.994	-4.7
RIMBP2	157	770	159|611	CUGCAGUU	0.753	2.6
RIMBP2	220	770	222|548	CUGCAGAA	0.99	-0.7
RIMBP2	107	4985	109|4876	CUGCAGGU	0.597	-0.3
RIMBP2	454	4985	456|4529	CaGCAGCU	0.994	-4.7
RIMBP2	460	4985	462|4523	CUGCAGUU	0.753	2.6
RIMBP2	523	4985	525|4460	CUGCAGAA	0.991	-4.1
RIMBP2	1630	4985	1632|3353	CUGCuGGU	0.762	0
RIMBP2	1669	4985	1671|3314	CUGCgGGU	1	-3.2
RIMBP2	3325	4985	3327|1658	CgGCAGAG	0.983	-3.9
RIMBP2	189	6321	191|6130	CaGCAGCU	0.994	-4.7
RIMBP2	195	6321	197|6124	CUGCAGUU	0.753	2.6
RIMBP2	258	6321	260|6061	CUGCAGAA	0.792	2.2
RIMBP2	1314	6321	1316|5005	CUGCuGGU	0.762	0
RIMBP2	1353	6321	1355|4966	CUGCgGGU	1	-3.2
RIMBP2	70	5640	72|5568	CUGCAGGU	0.597	-0.3
RIMBP2	327	5640	329|5311	CaGCAGCU	0.994	-4.7
RIMBP2	333	5640	335|5305	CUGCAGUU	0.753	2.6
RIMBP2	396	5640	398|5242	CUGCAGAA	0.991	-4.1
RIMBP2	1574	5640	1576|4064	CUGCuGGU	0.762	0
RIMBP2	1613	5640	1615|4025	CUGCgGGU	1	-3.2
RIMBP2	3269	5640	3271|2369	CgGCAGAG	0.983	-3.9
BCAT1	137	1360	139|1221	CcGCAGAG	0.991	-4.8
BCAT1	195	9314	197|9117	CcGCAGAG	0.991	-4.8
BCAT1	4969	9314	4971|4343	CaGCAGAA	0.797	4.5
BCAT1	8853	9314	8855|459	CaGCAGUU	0.636	3.9
BCAT1	9	2320	11|2309	CUGCgGCA	1	-2.2
BCAT1	446	2320	448|1872	CcGCAGAG	0.991	-4.8
BCAT1	149	1811	151|1660	CcGCAGAG	0.991	-4.8
BCAT1	354	4694	356|4338	CcGCAGAG	0.991	-4.8
LZTS1	1015	1614	1017|597	CaGCAGGA	0.731	1.8
LZTS1	1036	1614	1038|576	CgGCAGGA	0.999	-5.1
LZTS1	1126	5459	1128|4331	CaGCAGGA	0.731	1.8
LZTS1	1147	5459	1149|4310	CgGCAGGA	0.999	-5.1
LZTS1	3077	5459	3079|2380	CaGCAGUG	0.923	-0.5
LZTS1	5106	5459	5108|351	CaGCAGCU	0.983	1.4
LZTS1	1373	5706	1375|4331	CaGCAGGA	0.731	1.8
LZTS1	1394	5706	1396|4310	CgGCAGGA	0.999	-5.1
LZTS1	3324	5706	3326|2380	CaGCAGUG	0.923	-0.5
LZTS1	5353	5706	5355|351	CaGCAGCU	0.983	1.4
CS	240	636	242|394	CUGCuGCU	0.953	-1.2
CS	277	751	279|472	CUGCuGUU	0.998	-1.4
CS	298	3057	300|2757	CUGCuGCU	0.953	-1.2
CS	262	797	264|533	CUGCuGCU	0.953	-1.2
CS	317	674	319|355	CaGCAGAG	0.637	-0.5
CS	223	903	225|678	CUGCuGCU	0.953	-1.2
CS	285	903	287|616	CUGCuGUU	0.996	1.2
CS	10	558	12|546	CUGCuGUU	0.998	-1.4
CS	190	546	192|354	CUGCuGCU	0.953	-1.2
SUGP2	1041	3235	1043|2192	CgGCAGGA	0.996	1.9
SUGP2	1546	4169	1548|2621	CgGCAGGA	0.996	1.9
SUGP2	1545	3629	1547|2082	CgGCAGGA	0.996	1.9
SUGP2	195	732	197|535	CcGCAGAG	0.806	-6.4
SUGP2	1778	5546	1780|3766	CgGCAGGA	0.996	1.9
SUGP2	4998	5546	5000|546	CUGCAGCU	0.874	3.3
SUGP2	1551	5565	1553|4012	CgGCAGGA	0.996	1.9
SUGP2	5017	5565	5019|546	CUGCAGCU	0.874	3.3
SUGP2	1542	4752	1544|3208	CgGCAGGA	0.996	1.9
SUGP2	159	551	161|390	CUGCAGCG	0.289	0.6
SUGP2	1572	6189	1574|4615	CgGCAGGA	0.996	1.9
SUGP2	4167	6189	4169|2020	CUGCAGCU	0.874	3.3
SUGP2	5422	6189	5424|765	CUGCAGCG	0.289	0.6
SUGP2	5841	6189	5843|346	CUGCAGAG	0.879	2.1
SUGP2	1614	3640	1616|2024	CgGCAGGA	0.996	1.9
BCAS1	1071	2593	1073|1520	CUGCAGAA	0.509	-0.3
BCAS1	1113	2593	1115|1478	CaGCAGUC	0.678	0.2
BCAS1	545	1804	547|1257	CUGCcGCC	0.817	-4.8
BCAS1	764	1804	766|1038	CUGCAGGG	0.977	-0.8
BCAS1	1516	1804	1518|286	CUGCAGAA	0.509	-0.3
BCAS1	1558	1804	1560|244	CaGCAGUC	0.678	0.2
BCAS1	1028	2550	1030|1520	CUGCAGAA	0.509	-0.3
BCAS1	1070	2550	1072|1478	CaGCAGUC	0.678	0.2
BCAS1	749	4487	751|3736	CUGCcGCC	0.817	-4.8
BCAS1	968	4487	970|3517	CUGCAGGG	0.977	-0.8
BCAS1	1720	4487	1722|2765	CUGCAGAA	0.509	-0.3
BCAS1	1762	4487	1764|2723	CaGCAGUC	0.678	0.2
BCAS1	889	1337	891|446	CUGCAGAA	0.509	-0.3
BCAS1	931	1337	933|404	CaGCAGUC	0.678	0.2
BCAS1	768	1056	770|286	CUGCAGAA	0.509	-0.3
BCAS1	810	1056	812|244	CaGCAGUC	0.678	0.2
BCAS1	10	3438	12|3426	CaGCAGGC	0.997	-0.6
BCAS1	157	3438	159|3279	CaGCAGGA	0.987	0.3
BCAS1	661	3438	663|2775	CUGCcGCC	0.817	-4.8
BCAS1	880	3438	882|2556	CUGCAGGG	0.977	-0.8
BCAS1	1908	3438	1910|1528	CUGCAGAA	0.509	-0.3
BCAS1	1950	3438	1952|1486	CaGCAGUC	0.678	0.2
BCAS1	411	1160	413|747	CUGCcGCC	0.817	-4.8
BCAS1	630	1160	632|528	CUGCAGGG	0.977	-0.8
BCAS1	80	6112	82|6030	CUGCcGCC	0.817	-4.8
BCAS1	299	6112	301|5811	CUGCAGGG	0.977	-0.8
BCAS1	1219	6112	1221|4891	CUGCAGAA	0.509	-0.3
BCAS1	1261	6112	1263|4849	CaGCAGUC	0.678	0.2
BCAS1	10	3303	12|3291	CaGCAGGC	0.997	-0.6
BCAS1	157	3303	159|3144	CaGCAGGA	0.987	0.3
BCAS1	661	3303	663|2640	CUGCcGCC	0.817	-4.8
BCAS1	880	3303	882|2421	CUGCAGGG	0.977	-0.8
BCAS1	1773	3303	1775|1528	CUGCAGAA	0.509	-0.3
BCAS1	1815	3303	1817|1486	CaGCAGUC	0.678	0.2
BCAS1	108	3020	110|2910	CaGCAGGA	0.987	0.3
BCAS1	612	3020	614|2406	CUGCcGCC	0.817	-4.8
BCAS1	831	3020	833|2187	CUGCAGGG	0.977	-0.8
BCAS1	1490	3020	1492|1528	CUGCAGAA	0.509	-0.3
BCAS1	1532	3020	1534|1486	CaGCAGUC	0.678	0.2
NGEF	30	2286	32|2254	CUGCAGCU	0.714	-0.7
NGEF	1575	2286	1577|709	CUGCgGCU	0.991	1.5
NGEF	1710	2286	1712|574	CUGCuGGA	0.209	0.9
NGEF	516	590	518|72	CUGCgGCU	0.991	1.5
NGEF	1959	3184	1961|1223	CUGCgGCU	0.991	1.5
NGEF	2094	3184	2096|1088	CUGCuGGA	0.209	0.9
NGEF	30	1022	32|990	CUGCAGCU	0.714	-0.7
NGEF	471	569	473|96	CUGCgGCU	0.991	1.5
ISOC1	26	1942	28|1914	CUGCgGAG	0.979	-3.6
ISOC1	1909	1942	1911|31	CUGCuGUC	0.607	-2.7
ISOC1	24	581	26|555	CUGCgGAG	0.979	-3.6
SYT1	2134	4371	2136|2235	CaGCAGCA	0.973	1.4
SYT1	3628	4371	3630|741	CUGCcGAU	0.994	-0.9
SYT1	2619	4848	2621|2227	CaGCAGCA	0.973	1.4
SYT1	4113	4848	4115|733	CUGCcGAU	0.994	-0.9
SYT1	2292	2537	2294|243	CaGCAGCA	0.973	1.4
SYT1	2363	4442	2365|2077	CaGCAGCA	0.973	1.4
SYT1	3857	4442	3859|583	CUGCcGAU	0.994	-0.9
SYT1	75	4791	77|4714	CaGCAGCG	0.772	-0.1
SYT1	2555	4791	2557|2234	CaGCAGCA	0.973	1.4
SYT1	4049	4791	4051|740	CUGCcGAU	0.994	-0.9
SYT1	77	4842	79|4763	CaGCAGCG	0.772	-0.1
SYT1	2635	4842	2637|2205	CaGCAGCA	0.973	1.4
SYT1	4129	4842	4131|711	CUGCcGAU	0.994	-0.9
SYT1	56	4590	58|4532	CaGCAGCG	0.772	-0.1
SYT1	2589	4590	2591|1999	CaGCAGCA	0.973	1.4
SYT1	4083	4590	4085|505	CUGCcGAU	0.994	-0.9
SYT1	58	4554	60|4494	CaGCAGCG	0.772	-0.1
SYT1	2344	4554	2346|2208	CaGCAGCA	0.973	1.4
SYT1	3838	4554	3840|714	CUGCcGAU	0.994	-0.9
SYT1	2338	4592	2340|2252	CaGCAGCA	0.973	1.4
SYT1	3832	4592	3834|758	CUGCcGAU	0.994	-0.9
SYT1	2178	2718	2180|538	CaGCAGCA	0.973	1.4
SYT1	2313	2733	2315|418	CaGCAGCA	0.973	1.4
SYT1	23	4705	25|4680	CaGCAGCG	0.772	-0.1
SYT1	2451	4705	2453|2252	CaGCAGCA	0.973	1.4
SYT1	3945	4705	3947|758	CUGCcGAU	0.994	-0.9
SYT1	2503	4739	2505|2234	CaGCAGCA	0.973	1.4
SYT1	3997	4739	3999|740	CUGCcGAU	0.994	-0.9
SYT1	2570	3095	2572|523	CaGCAGCA	0.973	1.4
SYT1	46	726	48|678	CaGCAGCG	0.772	-0.1
SYT1	3944	6181	3946|2235	CaGCAGCA	0.973	1.4
SYT1	5438	6181	5440|741	CUGCcGAU	0.994	-0.9
SYT1	59	3491	61|3430	CaGCAGCG	0.772	-0.1
SYT1	1476	3491	1478|2013	CaGCAGCA	0.973	1.4
SYT1	2970	3491	2972|519	CUGCcGAU	0.994	-0.9
SYT1	2636	4860	2638|2222	CaGCAGCA	0.973	1.4
SYT1	4130	4860	4132|728	CUGCcGAU	0.994	-0.9
SYT1	2635	4863	2637|2226	CaGCAGCA	0.973	1.4
SYT1	4129	4863	4131|732	CUGCcGAU	0.994	-0.9
SYT1	36	4499	38|4461	CaGCAGCG	0.772	-0.1
SYT1	2281	4499	2283|2216	CaGCAGCA	0.973	1.4
SYT1	3775	4499	3777|722	CUGCcGAU	0.994	-0.9
SYT1	2532	4747	2534|2213	CaGCAGCA	0.973	1.4
SYT1	4026	4747	4028|719	CUGCcGAU	0.994	-0.9
SYT1	564	773	566|207	CUGCAGUG	0.755	-0.4
SYT1	29	4773	31|4742	CaGCAGCG	0.772	-0.1
SYT1	2532	4773	2534|2239	CaGCAGCA	0.973	1.4
SYT1	4026	4773	4028|745	CUGCcGAU	0.994	-0.9
SYT1	36	4720	38|4682	CaGCAGCG	0.772	-0.1
SYT1	2602	4720	2604|2116	CaGCAGCA	0.973	1.4
SYT1	4096	4720	4098|622	CUGCcGAU	0.994	-0.9
ROGDI	540	811	542|269	CUGCuGGU	0.998	-0.2
ROGDI	1015	1530	1017|513	CUGCuGGU	0.998	-0.2
ROGDI	661	893	663|230	CUGCuGGU	0.998	-0.2
ROGDI	619	1394	621|773	CUGCuGGU	0.998	-0.2
ROGDI	342	651	344|307	CUGCuGGU	0.998	-0.2
ROGDI	1891	2684	1893|791	CUGCuGGU	0.998	-0.2
ROGDI	303	570	305|265	CUGCuGGU	0.998	-0.2
ROGDI	208	457	210|247	CUGCuGGU	0.998	-0.2
ROGDI	569	1362	571|791	CUGCuGGU	0.998	-0.2
ROGDI	519	713	521|192	CUGCuGGU	0.998	-0.2
ROGDI	624	1418	626|792	CUGCuGGU	0.998	-0.2
ATP2B3	381	6695	383|6312	CUGCcGGA	0.79	-2.1
ATP2B3	757	6695	759|5936	CUGCAGAG	0.681	-1.7
ATP2B3	1843	6695	1845|4850	CUGCuGGG	0.999	-2.3
ATP2B3	5709	6695	5711|984	CUGCuGUG	0.999	0.1
ATP2B3	6446	6695	6448|247	CUGCuGCA	0.998	0
ATP2B3	657	6774	659|6115	CUGCcGGA	0.79	-2.1
ATP2B3	1033	6774	1035|5739	CUGCAGAG	0.681	-1.7
ATP2B3	2119	6774	2121|4653	CUGCuGGG	0.999	-2.3
ATP2B3	5565	6774	5567|1207	CUGCuGUG	0.999	0.1
ATP2B3	6302	6774	6304|470	CUGCuGCA	0.998	0
ATP2B3	657	6928	659|6269	CUGCcGGA	0.79	-2.1
ATP2B3	1033	6928	1035|5893	CUGCAGAG	0.681	-1.7
ATP2B3	2119	6928	2121|4807	CUGCuGGG	0.999	-2.3
ATP2B3	5719	6928	5721|1207	CUGCuGUG	0.999	0.1
ATP2B3	6456	6928	6458|470	CUGCuGCA	0.998	0
ATP2B3	630	6178	632|5546	CUGCcGGA	0.79	-2.1
ATP2B3	1006	6178	1008|5170	CUGCAGAG	0.681	-1.7
ATP2B3	2092	6178	2094|4084	CUGCuGGG	0.999	-2.3
ATP2B3	4306	6178	4308|1870	CUGCgGAG	0.98	-3.7
ATP2B3	5509	6178	5511|667	CaGCAGCU	0.833	0.9
ATP2B3	5609	6178	5611|567	CUGCAGCC	0.471	-4.4
ATP2B3	581	4064	583|3481	CUGCcGGA	0.79	-2.1
ATP2B3	957	4064	959|3105	CUGCAGAG	0.681	-1.7
ATP2B3	2001	4064	2003|2061	CUGCuGGG	0.999	-2.3
ATP2B3	177	3674	179|3495	CUGCcGGA	0.79	-2.1
ATP2B3	553	3674	555|3119	CUGCAGAG	0.681	-1.7
ATP2B3	1675	3674	1677|1997	CUGCuGGG	0.999	-2.3
ATP2B3	503	4280	505|3775	CUGCcGGA	0.79	-2.1
ATP2B3	879	4280	881|3399	CUGCAGAG	0.681	-1.7
ATP2B3	1965	4280	1967|2313	CUGCuGGG	0.999	-2.3
ATP2B3	2171	3320	2173|1147	CUGCuGUG	0.999	0.1
ATP2B3	2908	3320	2910|410	CUGCuGCA	0.998	0
ATP2B3	621	6825	623|6202	CUGCcGGA	0.79	-2.1
ATP2B3	997	6825	999|5826	CUGCAGAG	0.681	-1.7
ATP2B3	2083	6825	2085|4740	CUGCuGGG	0.999	-2.3
ATP2B3	5616	6825	5618|1207	CUGCuGUG	0.999	0.1
ATP2B3	6353	6825	6355|470	CUGCuGCA	0.998	0
ATP2B3	503	6742	505|6237	CUGCcGGA	0.79	-2.1
ATP2B3	879	6742	881|5861	CUGCAGAG	0.681	-1.7
ATP2B3	1923	6742	1925|4817	CUGCuGGG	0.999	-2.3
ATP2B3	5523	6742	5525|1217	CUGCuGUG	0.999	0.1
ATP2B3	6260	6742	6262|480	CUGCuGCA	0.998	0
SIRT2	137	1251	139|1112	CUGCuGAG	0.818	1.3
SIRT2	176	2062	178|1884	CUGCuGAG	0.818	1.3
SIRT2	25	985	27|958	CUGCuGAG	0.818	1.3
SIRT2	28	890	30|860	CUGCuGAG	0.818	1.3
SIRT2	25	578	27|551	CUGCuGAG	0.818	1.3
SIRT2	176	1912	178|1734	CUGCuGAG	0.818	1.3
PYGM	1389	2152	1391|761	CUGCAGGG	0.794	-1.7
PYGM	1265	2866	1267|1599	CUGCcGCG	0.995	-2.6
PYGM	1001	2611	1003|1608	CUGCcGCG	0.995	-2.6
PYGM	266	328	268|60	CUGCcGCG	0.995	-2.6
NUCKS1	97	6399	99|6300	CgGCAGCA	0.283	2.8
MAOB	379	857	381|476	CaGCAGCC	0.997	-1.4
MAOB	204	2570	206|2364	CaGCAGCC	0.996	-3.6
GNB5	2375	8934	2377|6557	CUGCAGCC	0.662	-1
GNB5	430	2007	432|1575	CUGCuGCA	0.163	5.1
GNB5	1974	2007	1976|31	CUGCAGCC	0.662	-1
GNB5	1958	2678	1960|718	CUGCAGCC	0.662	-1
GNB5	82	758	84|674	CUGCgGGC	0.949	4
GNB5	540	817	542|275	CaGCAGCU	0.937	4
ASNS	221	2356	223|2133	CUGCgGCG	0.815	-3
ASNS	655	2356	657|1699	CUGCuGCU	0.779	-1
ASNS	192	1865	194|1671	CUGCuGCU	0.779	-1
ASNS	156	562	158|404	CUGCgGCG	0.815	-3
ASNS	197	1812	199|1613	CUGCuGCU	0.779	-1
ASNS	70	584	72|512	CgGCAGGC	0.999	-4.7
ASNS	102	584	104|480	CgGCAGUU	0.459	1.8
ASNS	191	584	193|391	CUGCgGCG	0.815	-3
ASNS	185	1947	187|1760	CUGCuGCU	0.779	-1
ASNS	25	1638	27|1611	CgGCAGGC	0.999	-4.7
ASNS	57	1638	59|1579	CgGCAGUU	0.459	1.8
ASNS	154	1678	156|1522	CUGCuGCU	0.779	-1
ASNS	243	2385	245|2140	CUGCuGCU	0.779	-1
ASNS	43	2289	45|2244	CgGCAGGC	0.999	-2.3
ASNS	75	2289	77|2212	CgGCAGUU	0.459	1.8
ASNS	164	2289	166|2123	CUGCgGCG	0.815	-3
ASNS	598	2289	600|1689	CUGCuGCU	0.779	-1
ASNS	384	745	386|359	CUGCuGCU	0.779	-1
ASNS	77	828	79|749	CgGCAGGC	0.999	-4.7
ASNS	109	828	111|717	CgGCAGUU	0.459	1.8
ASNS	310	828	312|516	CUGCuGCU	0.779	-1
ASNS	349	579	351|228	CUGCuGCU	0.779	-1
ASNS	87	573	89|484	CUGCgGCG	0.815	-3
ASNS	447	573	449|124	CUGCuGCU	0.779	-1
OSBPL3	1448	3088	1450|1638	CUGCcGGC	0.996	-2.9
OSBPL3	1541	3219	1543|1676	CUGCcGGC	0.996	-2.9
OSBPL3	1988	6749	1990|4759	CUGCcGGC	0.996	-2.9
OSBPL3	4286	6749	4288|2461	CaGCAGUC	0.131	4.1
OSBPL3	1593	2969	1595|1374	CUGCcGGC	0.996	-2.9
OSBPL3	1448	2614	1450|1164	CUGCcGGC	0.996	-2.9
OSBPL3	1556	3490	1558|1932	CUGCcGGC	0.996	-2.9
OSBPL3	1541	2707	1543|1164	CUGCcGGC	0.996	-2.9
OSBPL3	1649	3344	1651|1693	CUGCcGGC	0.996	-2.9
ATP2B1	469	7121	471|6650	CUGCgGGC	0.811	-1.2
ATP2B1	2336	7121	2338|4783	CaGCAGGA	0.993	0.6
ATP2B1	4725	7121	4727|2394	CUGCuGUA	0.991	1.6
ATP2B1	487	1304	489|815	CUGCgGGC	0.811	-1.2
ATP2B1	433	4692	435|4257	CUGCgGGC	0.811	-1.2
ATP2B1	2300	4692	2302|2390	CaGCAGGA	0.993	0.6
ATP2B1	562	7214	564|6650	CUGCgGGC	0.811	-1.2
ATP2B1	2429	7214	2431|4783	CaGCAGGA	0.993	0.6
ATP2B1	4818	7214	4820|2394	CUGCuGUA	0.991	1.6
ATP2B1	233	874	235|639	CUGCgGGC	0.811	-1.2
ATP2B1	564	7062	566|6496	CUGCgGGC	0.811	-1.2
ATP2B1	2431	7062	2433|4629	CaGCAGGA	0.993	0.6
ATP2B1	4666	7062	4668|2394	CUGCuGUA	0.991	1.6
LMCD1	4593	8284	4595|3689	CUGCuGGG	0.897	0.4
ATP6AP1	157	720	159|561	CaGCAGGU	0.858	-5.5
ATP6AP1	151	2429	153|2276	CaGCAGGU	0.858	-5.5
ATP6AP1	8	867	10|857	CUGCgGCU	0.56	-2
ATP6AP1	175	867	177|690	CaGCAGGU	0.858	-5.5
ATP6AP1	131	571	133|438	CaGCAGGU	0.858	-5.5
ATP6AP1	79	769	81|688	CaGCAGGU	0.858	-5.5
ATP6AP1	122	4515	124|4391	CaGCAGGU	0.858	-5.5
ATP6AP1	143	2111	145|1966	CaGCAGGU	0.858	-5.5
ATP6AP1	143	2054	145|1909	CaGCAGGU	0.858	-5.5
ATP6AP1	20	2318	22|2296	CUGCgGCU	0.56	-2
ATP6AP1	187	2318	189|2129	CaGCAGGU	0.858	-5.5
DAZAP1	1285	2290	1287|1003	CUGCgGCC	1	-2.3
DAZAP1	214	3414	216|3198	CUGCuGGU	0.782	-16.8
DAZAP1	1349	3414	1351|2063	CUGCAGAC	0.892	1.7
DAZAP1	2239	3943	2241|1702	CcGCAGUG	0.838	-2.2
DAZAP1	228	508	230|278	CUGCuGCC	0.677	0.6
DAZAP1	241	3642	243|3399	CUGCAGCU	0.501	0.8
DAZAP1	388	3642	390|3252	CUGCuGGG	0.688	-2.7
DAZAP1	881	3642	883|2759	CUGCAGGG	0.903	-0.4
DAZAP1	1263	3642	1265|2377	CaGCAGCC	0.763	0.2
DAZAP1	1728	3642	1730|1912	CUGCgGCC	1	-2.3
ACTN1	3726	4976	3728|1248	CUGCAGGG	0.787	0.3
ACTN1	3462	4712	3464|1248	CUGCAGGG	0.787	0.3
ACTN1	1275	2245	1277|968	CaGCAGCU	0.997	-0.9
ACTN1	1653	2903	1655|1248	CUGCAGGG	0.787	0.3
ACTN1	3557	4807	3559|1248	CUGCAGGG	0.787	0.3
ACTN1	1446	2389	1448|941	CaGCAGCU	0.997	-0.9
ACTN1	3645	4895	3647|1248	CUGCAGGG	0.787	0.3
ACTN1	4191	5441	4193|1248	CUGCAGGG	0.787	0.3
ACTN1	3811	5061	3813|1248	CUGCAGGG	0.787	0.3
EPN2	188	1491	190|1301	CUGCAGCU	0.987	0.1
EPN2	960	1724	962|762	CUGCAGCU	0.987	0.1
EPN2	1832	3860	1834|2026	CUGCAGCU	0.987	0.1
EPN2	232	404	234|170	CUGCAGUG	0.999	-3.2
EPN2	979	2863	981|1882	CUGCAGCU	0.987	0.1
EPN2	2392	2863	2394|469	CUGCcGGG	0.665	1.4
EPN2	1297	4846	1299|3547	CUGCAGCU	0.987	0.1
EPN2	4375	4846	4377|469	CUGCcGGG	0.665	1.4
EPN2	208	2216	210|2006	CUGCAGCU	0.987	0.1
EPN2	208	569	210|359	CUGCAGCU	0.987	0.1
EPN2	1095	1657	1097|560	CUGCAGCU	0.987	0.1
EPN2	43	562	45|517	CUGCgGGU	0.811	-11.1
EPN2	466	708	468|240	CUGCAGUG	0.999	-3.2
EPN2	1115	4664	1117|3547	CUGCAGCU	0.987	0.1
EPN2	4193	4664	4195|469	CUGCcGGG	0.665	1.4
EPN2	740	1883	742|1141	CUGCAGCU	0.987	0.1
EPN2	188	959	190|769	CUGCAGCU	0.987	0.1
TFRC	2836	3569	2838|731	CUGCuGAC	0.416	0.7
TFRC	3543	3569	3545|24	CUGCAGAU	0.123	2.4
TFRC	255	5400	257|5143	CcGCAGGU	0.985	-2.6
TFRC	2640	6000	2642|3358	CUGCuGAG	0.571	1.6
MGLL	58	627	60|567	CUGCuGGU	0.598	-8.9
MGLL	307	556	309|247	CUGCuGGU	0.598	-8.9
MGLL	330	1059	332|727	CUGCuGGU	0.598	-8.9
MGLL	752	1059	754|305	CaGCAGUC	0.373	0.4
MGLL	128	446	130|316	CUGCuGGU	0.598	-8.9
MGLL	145	186	147|39	CUGCuGGU	0.598	-8.9
MGLL	386	410	388|22	CUGCuGGU	0.598	-8.9
MGLL	381	4131	383|3748	CUGCuGGU	0.598	-8.9
MGLL	683	4131	685|3446	CUGCcGGG	0.433	-3.7
MGLL	793	4131	795|3336	CUGCcGAU	0.385	0.2
MGLL	2532	4131	2534|1597	CUGCAGAA	0.91	-0.8
MGLL	2640	4131	2642|1489	CaGCAGCG	0.761	-0.7
MGLL	2969	4131	2971|1160	CgGCAGCA	0.826	-5.5
MGLL	1739	2745	1741|1004	CUGCuGGU	0.598	-8.9
MGLL	2131	2745	2133|612	CUGCcGGG	0.433	-3.7
MGLL	2241	2745	2243|502	CUGCcGAU	0.385	0.2
MGLL	435	4271	437|3834	CUGCuGGU	0.598	-8.9
MGLL	827	4271	829|3442	CUGCcGGG	0.433	-3.7
MGLL	937	4271	939|3332	CUGCcGAU	0.385	0.2
MGLL	2676	4271	2678|1593	CUGCAGAA	0.91	-0.8
MGLL	2784	4271	2786|1485	CaGCAGCG	0.761	-0.7
MGLL	3113	4271	3115|1156	CgGCAGCA	0.826	-5.5
MGLL	416	4256	418|3838	CUGCuGGU	0.598	-8.9
MGLL	808	4256	810|3446	CUGCcGGG	0.433	-3.7
MGLL	918	4256	920|3336	CUGCcGAU	0.385	0.2
MGLL	2657	4256	2659|1597	CUGCAGAA	0.91	-0.8
MGLL	2765	4256	2767|1489	CaGCAGCG	0.761	-0.7
MGLL	3094	4256	3096|1160	CgGCAGCA	0.826	-5.5
MGLL	317	716	319|397	CUGCcGGG	0.433	-3.7
MGLL	427	716	429|287	CUGCcGAU	0.385	0.2
MGLL	179	1414	181|1233	CaGCAGAA	0.861	2.8
MGLL	1021	1414	1023|391	CUGCcGGG	0.433	-3.7
MGLL	1131	1414	1133|281	CUGCcGAU	0.385	0.2
MGLL	1072	3999	1074|2925	CUGCuGCU	0.329	0.4
MGLL	3601	3999	3603|396	CUGCcGGG	0.433	-3.7
MGLL	3711	3999	3713|286	CUGCcGAU	0.385	0.2
NUAK1	1795	5744	1797|3947	CaGCAGCA	0.537	0.6
NUAK1	1855	5744	1857|3887	CUGCcGGA	0.994	-1.1
NUAK1	1971	5744	1973|3771	CUGCcGAG	0.973	-2.3
NUAK1	2203	5744	2205|3539	CaGCAGCU	0.473	-1.1
MCAM	1020	3327	1022|2305	CUGCuGAG	0.978	2.1
MCAM	2474	3327	2476|851	CUGCAGUG	0.998	-2.3
MCAM	122	4865	124|4741	CaGCAGAU	0.222	0.8
MCAM	257	4865	259|4606	CUGCAGAG	0.98	-10
MCAM	2946	4865	2948|1917	CUGCuGAG	0.978	2.1
MCAM	4469	4865	4471|394	CUGCAGUG	0.998	-2.3
MCAM	1020	3164	1022|2142	CUGCuGAG	0.978	2.1
MCAM	1594	3164	1596|1568	CUGCAGGG	0.808	-3.9
MCAM	2754	3164	2756|408	CUGCAGUG	0.998	-2.3
GPC4	11	4959	13|4946	CgGCAGAG	0.996	-1.7
GPC4	582	4959	584|4375	CUGCuGGC	0.583	0.5
GPC4	1651	4959	1653|3306	CaGCAGCU	0.661	0.4
GPC4	3916	4959	3918|1041	CUGCAGAG	0.739	1.3
DYNC1I2	2695	4354	2697|1657	CUGCuGUG	0.89	-2.7
FBLN1	379	544	381|163	CUGCuGUC	0.599	1.3
FBLN1	438	544	440|104	CUGCcGGC	0.809	0.3
FBLN1	501	544	503|41	CUGCgGGA	0.31	-1
FBLN1	53	2348	55|2293	CUGCuGCU	0.62	-7.6
FBLN1	629	2348	631|1717	CUGCuGUC	0.599	1.3
FBLN1	688	2348	690|1658	CUGCcGGC	0.809	0.3
FBLN1	751	2348	753|1595	CUGCgGGA	0.359	0.2
FBLN1	1189	2348	1191|1157	CaGCAGGA	0.963	-4.8
FBLN1	1348	2348	1350|998	CaGCAGCC	0.579	1.4
FBLN1	2173	2348	2175|173	CUGCuGGG	0.732	2
FBLN1	197	671	199|472	CUGCuGCU	0.62	-7.6
FBLN1	146	2251	148|2103	CUGCuGCU	0.62	-7.6
FBLN1	722	2251	724|1527	CUGCuGUC	0.599	1.3
FBLN1	781	2251	783|1468	CUGCcGGC	0.809	0.3
FBLN1	844	2251	846|1405	CUGCgGGA	0.359	0.2
FBLN1	1282	2251	1284|967	CaGCAGGA	0.963	-4.8
FBLN1	1441	2251	1443|808	CaGCAGCC	0.579	1.4
FBLN1	146	2355	148|2207	CUGCuGCU	0.62	-7.6
FBLN1	836	2355	838|1517	CUGCuGUC	0.599	1.3
FBLN1	895	2355	897|1458	CUGCcGGC	0.809	0.3
FBLN1	958	2355	960|1395	CUGCgGGA	0.359	0.2
FBLN1	1396	2355	1398|957	CaGCAGGA	0.963	-4.8
FBLN1	1555	2355	1557|798	CaGCAGCC	0.579	1.4
FBLN1	59	2531	61|2470	CUGCuGCU	0.62	-7.6
FBLN1	635	2531	637|1894	CUGCuGUC	0.599	1.3
FBLN1	694	2531	696|1835	CUGCcGGC	0.809	0.3
FBLN1	757	2531	759|1772	CUGCgGGA	0.359	0.2
FBLN1	1195	2531	1197|1334	CaGCAGGA	0.963	-4.8
FBLN1	1354	2531	1356|1175	CaGCAGCC	0.579	1.4
FBLN1	1768	2531	1770|761	CUGCAGGG	0.962	-0.3
FBLN1	257	872	259|613	CaGCAGGA	0.963	-4.8
FBLN1	416	872	418|454	CaGCAGCC	0.579	1.4
FBLN1	634	872	636|236	CcGCAGCC	0.456	-5.9
FBLN1	146	2904	148|2756	CUGCuGCU	0.62	-7.6
FBLN1	722	2904	724|2180	CUGCuGUC	0.599	1.3
FBLN1	781	2904	783|2121	CUGCcGGC	0.809	0.3
FBLN1	844	2904	846|2058	CUGCgGGA	0.359	0.2
FBLN1	1282	2904	1284|1620	CaGCAGGA	0.963	-4.8
FBLN1	1441	2904	1443|1461	CaGCAGCC	0.579	1.4
FBLN1	1805	2904	1807|1097	CaGCAGGA	0.995	-0.1
FBLN1	2224	2904	2226|678	CUGCcGCA	0.617	-3.4
FBLN1	12	350	14|336	CUGCcGGC	0.809	0.3
FBLN1	75	350	77|273	CUGCgGGA	0.359	0.2
FBLN1	46	481	48|433	CUGCcGGC	0.809	0.3
FBLN1	109	481	111|370	CUGCgGGA	0.31	-1
FBLN1	302	753	304|449	CUGCuGUC	0.599	1.3
FBLN1	361	753	363|390	CUGCcGGC	0.809	0.3
FBLN1	424	753	426|327	CUGCgGGA	0.31	-1
FBLN1	245	543	247|296	CUGCuGUC	0.599	1.3
FBLN1	304	543	306|237	CUGCcGGC	0.809	0.3
FBLN1	367	543	369|174	CUGCgGGA	0.31	-1
MAP2	810	9778	812|8966	CUGCAGCU	0.743	-0.8
MAP2	3210	9778	3212|6566	CaGCAGCC	0.997	-2.5
MAP2	4137	9778	4139|5639	CaGCAGAG	0.516	-2.8
MAP2	163	414	165|249	CaGCAGGG	0.997	-5.6
MAP2	235	414	237|177	CUGCuGGG	0.993	2.1
MAP2	799	2241	801|1440	CUGCAGCU	0.743	-0.8
MAP2	525	5303	527|4776	CUGCAGCU	0.743	-0.8
MAP2	359	5472	361|5111	CUGCAGCU	0.743	-0.8
MAP2	2747	5472	2749|2723	CaGCAGCC	0.997	-2.5
MAP2	3674	5472	3676|1796	CaGCAGAG	0.516	-2.8
MAP2	49	967	51|916	CUGCAGAA	0.262	1.4
MAP2	311	967	313|654	CUGCAGCU	0.743	-0.8
MAP2	96	2019	98|1921	CUGCAGCA	0.624	-0.5
MAP2	677	2019	679|1340	CUGCAGCU	0.743	-0.8
MAP2	935	2019	937|1082	CaGCAGGG	0.997	-5.6
MAP2	1007	2019	1009|1010	CUGCuGGG	0.993	2.1
MAP2	137	624	139|485	CUGCAGCU	0.743	-0.8
MAP2	274	2038	276|1762	CUGCAGCA	0.624	-0.5
MAP2	855	2038	857|1181	CUGCAGCU	0.743	-0.8
MAP2	284	9711	286|9425	CUGCAGCA	0.624	-0.5
MAP2	865	9711	867|8844	CUGCAGCU	0.743	-0.8
MAP2	3265	9711	3267|6444	CaGCAGCC	0.997	-2.5
MAP2	4192	9711	4194|5517	CaGCAGAG	0.516	-2.8
MAP2	810	9650	812|8838	CUGCAGCU	0.743	-0.8
MAP2	3210	9650	3212|6438	CaGCAGCC	0.997	-2.5
MAP2	4137	9650	4139|5511	CaGCAGAG	0.516	-2.8
MAP2	261	563	263|300	CUGCAGCU	0.743	-0.8
MAP2	96	10012	98|9914	CUGCAGCA	0.624	-0.5
MAP2	677	10012	679|9333	CUGCAGCU	0.743	-0.8
MAP2	1178	10012	1180|8832	CaGCAGGG	0.997	-5.6
MAP2	1250	10012	1252|8760	CUGCuGGG	0.993	2.1
MAP2	3566	10012	3568|6444	CaGCAGCC	0.997	-2.5
MAP2	4493	10012	4495|5517	CaGCAGAG	0.516	-2.8
SYNJ2	2898	3029	2900|129	CUGCAGGU	0.796	1.8
SYNJ2	2948	3029	2950|79	CUGCAGUC	0.712	-0.4
SYNJ2	35	810	37|773	CUGCgGGG	0.79	-3
SYNJ2	471	810	473|337	CgGCAGGU	0.438	0.9
SYNJ2	587	810	589|221	CgGCAGUG	0.994	0.4
SYNJ2	563	3959	565|3394	CUGCgGGG	0.79	-3
SYNJ2	1458	3959	1460|2499	CUGCuGGU	0.233	3.5
SYNJ2	1678	2040	1680|360	CUGCAGAG	0.975	-1.6
SYNJ2	474	939	476|463	CUGCcGGA	0.332	3.5
SYNJ2	584	7332	586|6746	CUGCgGGG	0.79	-3
SYNJ2	1479	7332	1481|5851	CUGCuGGU	0.233	3.5
SYNJ2	4488	7332	4490|2842	CUGCAGGU	0.796	1.8
SYNJ2	4538	7332	4540|2792	CUGCAGUC	0.712	-0.4
SYNJ2	6775	7332	6777|555	CaGCAGGG	0.997	-1.1
SYNJ2	654	7402	656|6746	CUGCgGGG	0.79	-3
SYNJ2	1549	7402	1551|5851	CUGCuGGU	0.233	3.5
SYNJ2	4558	7402	4560|2842	CUGCAGGU	0.796	1.8
SYNJ2	4608	7402	4610|2792	CUGCAGUC	0.712	-0.4
SYNJ2	6845	7402	6847|555	CaGCAGGG	0.997	-1.1
SYNJ2	1616	5091	1618|3473	CUGCuGCC	0.999	-0.6
SYNJ2	3569	5091	3571|1520	CUGCAGGU	0.796	1.8
SYNJ2	3619	5091	3621|1470	CUGCAGUC	0.712	-0.4
ADCYAP1R1	786	1761	788|973	CUGCuGGU	0.612	-1.3
ADCYAP1R1	893	3019	895|2124	CUGCuGGU	0.612	-1.3
ADCYAP1R1	920	1889	922|967	CUGCuGGU	0.612	-1.3
ADCYAP1R1	58	6380	60|6320	CUGCuGUC	0.964	-1.6
ADCYAP1R1	859	6380	861|5519	CUGCuGGU	0.612	-1.3
ADCYAP1R1	203	466	205|261	CUGCuGUC	0.964	-1.6
ADCYAP1R1	1202	6639	1204|5435	CUGCuGGU	0.612	-1.3
ADCYAP1R1	1202	6723	1204|5519	CUGCuGGU	0.612	-1.3
ITCH	1697	2398	1699|699	CUGCuGCA	0.053	4
ITCH	1559	2572	1561|1011	CUGCcGGG	0.914	-2.1
TNS1	723	10331	725|9606	CUGCAGCA	0.339	0.8
TNS1	1780	10331	1782|8549	CUGCuGAG	0.678	-2.2
TNS1	1853	10331	1855|8476	CaGCAGGG	0.891	-2.2
TNS1	3130	10331	3132|7199	CUGCgGAG	0.908	-5.8
TNS1	4202	10331	4204|6127	CaGCAGGG	0.937	-0.7
TNS1	4465	10331	4467|5864	CgGCAGAG	0.595	-0.7
TNS1	5333	10331	5335|4996	CUGCAGAC	0.662	-1.9
TNS1	6685	10331	6687|3644	CUGCuGGG	0.997	-2.6
TNS1	8269	10331	8271|2060	CUGCgGAA	0.846	-0.7
TNS1	10082	10331	10084|247	CUGCgGGG	0.867	-0.2
TNS1	2054	2513	2056|457	CUGCuGAG	0.678	-2.2
TNS1	2127	2513	2129|384	CaGCAGGG	0.891	-2.2
TNS1	154	4292	156|4136	CUGCgGAG	0.908	-5.8
TNS1	1163	4292	1165|3127	CaGCAGGG	0.937	-0.7
TNS1	1426	4292	1428|2864	CgGCAGAG	0.595	-0.7
TNS1	2294	4292	2296|1996	CUGCAGAC	0.662	-1.9
TNS1	3646	4292	3648|644	CUGCuGGG	0.997	-2.6
TNS1	723	10418	725|9693	CUGCAGCA	0.339	0.8
TNS1	1780	10418	1782|8636	CUGCuGAG	0.678	-2.2
TNS1	1853	10418	1855|8563	CaGCAGGG	0.891	-2.2
TNS1	3217	10418	3219|7199	CUGCgGAG	0.908	-5.8
TNS1	4289	10418	4291|6127	CaGCAGGG	0.937	-0.7
TNS1	4552	10418	4554|5864	CgGCAGAG	0.595	-0.7
TNS1	5420	10418	5422|4996	CUGCAGAC	0.662	-1.9
TNS1	6772	10418	6774|3644	CUGCuGGG	0.997	-2.6
TNS1	8356	10418	8358|2060	CUGCgGAA	0.846	-0.7
TNS1	10169	10418	10171|247	CUGCgGGG	0.867	-0.2
TNS1	490	1478	492|986	CUGCAGCA	0.339	0.8
TNS1	665	6154	667|5487	CUGCAGCA	0.339	0.8
TNS1	1722	6154	1724|4430	CUGCuGAG	0.678	-2.2
TNS1	1795	6154	1797|4357	CaGCAGGG	0.891	-2.2
TNS1	3072	6154	3074|3080	CUGCgGAG	0.908	-5.8
TNS1	4105	6154	4107|2047	CaGCAGGG	0.937	-0.7
TNS1	4368	6154	4370|1784	CgGCAGAG	0.595	-0.7
TNS1	5233	6154	5235|919	CUGCAGAC	0.662	-1.9
TNS1	535	1792	537|1255	CUGCAGCA	0.339	0.8
TNS1	768	10311	770|9541	CUGCAGCA	0.339	0.8
TNS1	1825	10311	1827|8484	CUGCuGAG	0.678	-2.2
TNS1	1898	10311	1900|8411	CaGCAGGG	0.891	-2.2
TNS1	3175	10311	3177|7134	CUGCgGAG	0.908	-5.8
TNS1	4184	10311	4186|6125	CaGCAGGG	0.937	-0.7
TNS1	4447	10311	4449|5862	CgGCAGAG	0.595	-0.7
TNS1	5315	10311	5317|4994	CUGCAGAC	0.662	-1.9
TNS1	6667	10311	6669|3642	CUGCuGGG	0.997	-2.6
TNS1	8251	10311	8253|2058	CUGCgGAA	0.846	-0.7
TNS1	10064	10311	10066|245	CUGCgGGG	0.867	-0.2
TNS1	570	10148	572|9576	CUGCAGCA	0.339	0.8
TNS1	1627	10148	1629|8519	CUGCuGAG	0.678	-2.2
TNS1	1700	10148	1702|8446	CaGCAGGG	0.891	-2.2
TNS1	2977	10148	2979|7169	CUGCgGAG	0.908	-5.8
TNS1	4025	10148	4027|6121	CaGCAGGG	0.937	-0.7
TNS1	4288	10148	4290|5858	CgGCAGAG	0.595	-0.7
TNS1	5156	10148	5158|4990	CUGCAGAC	0.662	-1.9
TNS1	6508	10148	6510|3638	CUGCuGGG	0.997	-2.6
TNS1	8092	10148	8094|2054	CUGCgGAA	0.846	-0.7
TNS1	9905	10148	9907|241	CUGCgGGG	0.867	-0.2
TNS1	768	2464	770|1694	CUGCAGCA	0.339	0.8
TNS1	1825	2464	1827|637	CUGCuGAG	0.678	-2.2
TNS1	1898	2464	1900|564	CaGCAGGG	0.891	-2.2
TNS1	663	1652	665|987	CUGCAGAC	0.662	-1.9
TNS1	415	758	417|341	CUGCuGAG	0.678	-2.2
TNS1	488	758	490|268	CaGCAGGG	0.891	-2.2
TNS1	313	10680	315|10365	CcGCAGCC	0.375	-5.5
TNS1	934	10680	936|9744	CUGCAGCA	0.339	0.8
TNS1	1991	10680	1993|8687	CUGCuGAG	0.678	-2.2
TNS1	2064	10680	2066|8614	CaGCAGGG	0.891	-2.2
TNS1	3341	10680	3343|7337	CUGCgGAG	0.908	-5.8
TNS1	4350	10680	4352|6328	CaGCAGGG	0.937	-0.7
TNS1	4613	10680	4615|6065	CgGCAGAG	0.595	-0.7
TNS1	5481	10680	5483|5197	CUGCAGAC	0.662	-1.9
TNS1	6833	10680	6835|3845	CUGCuGGG	0.997	-2.6
TNS1	8417	10680	8419|2261	CUGCgGAA	0.846	-0.7
TNS1	10230	10680	10232|448	CUGCgGGG	0.867	-0.2
TNS1	629	667	631|36	CUGCAGCA	0.339	0.8
TNS1	145	335	147|188	CUGCAGAC	0.662	-1.9
TNS1	665	6553	667|5886	CUGCAGCA	0.339	0.8
TNS1	1722	6553	1724|4829	CUGCuGAG	0.678	-2.2
TNS1	1795	6553	1797|4756	CaGCAGGG	0.891	-2.2
TNS1	3072	6553	3074|3479	CUGCgGAG	0.908	-5.8
TNS1	4081	6553	4083|2470	CaGCAGGG	0.937	-0.7
TNS1	4344	6553	4346|2207	CgGCAGAG	0.595	-0.7
TNS1	5212	6553	5214|1339	CUGCAGAC	0.662	-1.9
TNS1	102	957	104|853	CUGCAGCA	0.339	0.8
TNS1	702	957	704|253	CUGCuGUG	0.971	-1.4
EPB41L2	446	2994	448|2546	CUGCAGUA	0.98	0.7
RIMS1	671	4428	673|3755	CaGCAGCU	0.422	0.3
RIMS1	422	3065	424|2641	CUGCuGUU	0.362	4.2
RIMS1	11	7984	13|7971	CaGCAGAG	0.998	-0.5
RIMS1	409	7984	411|7573	CUGCuGGG	0.757	-1.5
RIMS1	1145	7984	1147|6837	CaGCAGCU	0.422	0.3
RIMS1	11	7458	13|7445	CaGCAGAG	0.998	-0.5
RIMS1	409	7458	411|7047	CUGCuGGG	0.757	-1.5
RIMS1	1145	7458	1147|6311	CaGCAGCU	0.422	0.3
RIMS1	671	4442	673|3769	CaGCAGCU	0.422	0.3
RIMS1	671	3876	673|3203	CaGCAGCU	0.422	0.3
RIMS1	671	7055	673|6382	CaGCAGCU	0.422	0.3
RIMS1	256	6674	258|6416	CUGCuGGG	0.757	-1.5
RIMS1	992	6674	994|5680	CaGCAGCU	0.422	0.3
RIMS1	671	4116	673|3443	CaGCAGCU	0.422	0.3
RIMS1	256	5047	258|4789	CUGCuGGG	0.757	-1.5
RIMS1	992	5047	994|4053	CaGCAGCU	0.422	0.3
RIMS1	422	2276	424|1852	CUGCuGUU	0.362	4.2
RAB21	4868	15558	4870|10688	CcGCAGGA	0.861	1.1
RAB21	10578	15558	10580|4978	CaGCAGCU	0.997	-3.2
SESN1	2842	5664	2844|2820	CUGCuGGA	0.994	1.9
SESN1	5074	5664	5076|588	CUGCAGCA	0.025	4.1
SESN1	1987	2676	1989|687	CUGCuGGA	0.994	1.9
SESN1	2029	2718	2031|687	CUGCuGGA	0.994	1.9
IGSF9B	512	565	514|51	CUGCgGCU	0.232	1.5
IGSF9B	262	618	264|354	CUGCgGCU	0.232	1.5
IGSF9B	95	904	97|807	CUGCuGCG	0.99	-2.1
IGSF9B	506	17159	508|16651	CUGCgGCU	0.232	1.5
IGSF9B	2093	17159	2095|15064	CaGCAGGG	0.891	1.4
IGSF9B	3130	17159	3132|14027	CaGCAGCC	0.982	-3
IGSF9B	3538	17159	3540|13619	CgGCAGGG	0.921	-1.7
IGSF9B	3902	17159	3904|13255	CaGCAGGC	0.989	0.7
IGSF9B	4224	17159	4226|12933	CUGCuGCG	0.99	-2.1
IGSF9B	5985	17159	5987|11172	CUGCcGGU	0.714	0.9
IGSF9B	6284	17159	6286|10873	CUGCuGUC	0.832	2.5
IGSF9B	10625	17159	10627|6532	CUGCgGGC	0.805	2.2
IGSF9B	13717	17159	13719|3440	CUGCAGCU	0.441	0.2
IGSF9B	14433	17159	14435|2724	CaGCAGAA	0.356	0
IGSF9B	16608	17159	16610|549	CUGCAGGG	0.574	2.1
IGSF9B	16628	17159	16630|529	CUGCuGCU	0.85	-9
IGSF9B	138	328	140|188	CUGCuGCG	0.99	-2.1
IGSF9B	1609	2004	1611|393	CaGCAGGG	0.891	1.4
IGSF9B	292	4050	294|3756	CUGCgGCU	0.232	1.5
IGSF9B	1879	4050	1881|2169	CaGCAGGG	0.891	1.4
IGSF9B	2916	4050	2918|1132	CaGCAGCC	0.982	-3
IGSF9B	3324	4050	3326|724	CgGCAGGG	0.921	-1.7
IGSF9B	3688	4050	3690|360	CaGCAGGC	0.989	0.7
UBA5	200	1513	202|1311	CUGCAGCA	0.618	-1.3
UBA5	203	1513	205|1308	CaGCAGCG	0.997	-4.5
UBA5	164	576	166|410	CUGCAGCA	0.618	-1.3
UBA5	167	576	169|407	CaGCAGCG	0.997	-4.5
UBA5	193	4575	195|4380	CUGCAGCA	0.618	-1.3
UBA5	196	4575	198|4377	CaGCAGCG	0.997	-4.5
UBA5	217	570	219|351	CUGCAGCA	0.618	-1.3
UBA5	220	570	222|348	CaGCAGCG	0.997	-4.5
UBA5	194	894	196|698	CUGCuGCG	0.993	-8.1
UBA5	508	894	510|384	CUGCAGCA	0.618	-1.3
UBA5	511	894	513|381	CaGCAGCG	0.997	-4.5
UBA5	198	2997	200|2797	CUGCAGCA	0.618	-1.3
UBA5	201	2997	203|2794	CaGCAGCG	0.997	-4.5
UBA5	231	4692	233|4459	CUGCAGCA	0.618	-1.3
UBA5	234	4692	236|4456	CaGCAGCG	0.997	-4.5
UBA5	167	2058	169|1889	CUGCAGGG	0.808	-2.5
UBA5	300	2058	302|1756	CUGCuGCG	0.993	-8.1
UBA5	614	2058	616|1442	CUGCAGCA	0.618	-1.3
UBA5	617	2058	619|1439	CaGCAGCG	0.997	-4.5
PHLPP1	651	665	653|12	CUGCAGUA	0.557	0.5
PHLPP1	229	6299	231|6068	CgGCAGCA	0.997	-3.3
PHLPP1	232	6299	234|6065	CaGCAGCA	0.552	-6.2
PHLPP1	501	6299	503|5796	CUGCuGAG	0.952	-3.8
PHLPP1	846	6299	848|5451	CUGCAGCU	0.962	-2.7
PHLPP1	2273	6299	2275|4024	CUGCAGUA	0.557	0.5
PHLPP1	4333	6299	4335|1964	CUGCuGCC	0.999	-0.6
PHLPP1	4430	6299	4432|1867	CUGCuGCU	0.937	2.2
PHLPP1	4433	6299	4435|1864	CUGCuGCG	0.937	-0.8
PHLPP1	4981	6299	4983|1316	CUGCcGUU	0.438	2.4
PHLPP1	5235	6299	5237|1062	CcGCAGCU	0.987	0.1
PHLPP1	5653	6299	5655|644	CUGCcGUU	0.567	1.4
GSTP1	103	1681	105|1576	CUGCAGCC	0.993	-16.6
APLP2	136	584	138|446	CUGCuGCU	0.739	-0.4
APLP2	139	584	141|443	CUGCuGGU	0.731	0.8
APLP2	124	3727	126|3601	CUGCuGCU	0.739	-0.4
APLP2	127	3727	129|3598	CUGCuGGU	0.731	0.8
APLP2	1026	3727	1028|2699	CUGCcGGG	0.996	-8.4
APLP2	136	560	138|422	CUGCuGCU	0.739	-0.4
APLP2	139	560	141|419	CUGCuGGU	0.731	0.8
APLP2	136	574	138|436	CUGCuGCU	0.739	-0.4
APLP2	139	574	141|433	CUGCuGGU	0.731	0.8
APLP2	196	2041	198|1843	CUGCuGGU	0.731	0.8
APLP2	139	551	141|410	CUGCuGCU	0.739	-0.4
APLP2	142	551	144|407	CUGCuGGU	0.731	0.8
APLP2	521	1424	523|901	CUGCuGUG	0.433	1.3
APLP2	136	2530	138|2392	CUGCuGCU	0.739	-0.4
APLP2	139	2530	141|2389	CUGCuGGU	0.731	0.8
APLP2	136	582	138|444	CUGCuGCU	0.739	-0.4
APLP2	139	582	141|441	CUGCuGGU	0.731	0.8
APLP2	136	579	138|441	CUGCuGCU	0.739	-0.4
APLP2	139	579	141|438	CUGCuGGU	0.731	0.8
APLP2	136	3697	138|3559	CUGCuGCU	0.739	-0.4
APLP2	139	3697	141|3556	CUGCuGGU	0.731	0.8
APLP2	1038	3697	1040|2657	CUGCcGGG	0.996	-8.4
APLP2	193	664	195|469	CUGCuGCU	0.739	-0.4
APLP2	196	664	198|466	CUGCuGGU	0.731	0.8
APLP2	1029	3687	1031|2656	CUGCcGGG	0.996	-8.4
APLP2	136	573	138|435	CUGCuGCU	0.739	-0.4
APLP2	139	573	141|432	CUGCuGGU	0.731	0.8
APLP2	146	3742	148|3594	CUGCuGCU	0.739	-0.4
APLP2	149	3742	151|3591	CUGCuGGU	0.731	0.8
APLP2	1048	3742	1050|2692	CUGCcGGG	0.996	-8.4
APLP2	136	542	138|404	CUGCuGCU	0.739	-0.4
APLP2	139	542	141|401	CUGCuGGU	0.731	0.8
APLP2	136	556	138|418	CUGCuGCU	0.739	-0.4
APLP2	139	556	141|415	CUGCuGGU	0.731	0.8
APLP2	114	1862	116|1746	CUGCuGCU	0.739	-0.4
APLP2	117	1862	119|1743	CUGCuGGU	0.731	0.8
EFR3B	1103	3685	1105|2580	CcGCAGCG	0.842	0.2
EFR3B	3397	3685	3399|286	CUGCuGGA	0.801	2.7
EFR3B	201	5162	203|4959	CUGCuGUG	0.558	3.7
EFR3B	1089	5162	1091|4071	CcGCAGCG	0.842	0.2
EFR3B	2281	5162	2283|2879	CUGCAGGU	0.551	-5.5
EFR3B	543	1980	545|1435	CcGCAGCG	0.842	0.2
EFR3B	659	2432	661|1771	CcGCAGCG	0.842	0.2
EFR3B	34	7486	36|7450	CUGCAGCC	0.777	-7.9
EFR3B	255	7486	257|7229	CUGCuGUG	0.558	3.7
EFR3B	1143	7486	1145|6341	CcGCAGCG	0.842	0.2
EFR3B	3437	7486	3439|4047	CUGCuGGA	0.801	2.7
EFR3B	6975	7486	6977|509	CUGCuGGG	0.804	-11.2
AKR1B1	1724	1852	1726|126	CUGCuGGG	0.931	-2.4
AKR1B1	1803	1930	1805|125	CUGCuGGG	0.931	-2.4
AKR1B1	1203	1361	1205|156	CUGCuGGG	0.931	-2.4
CPNE3	81	446	83|363	CcGCAGGC	0.989	-3.5
CPNE3	812	4201	814|3387	CUGCAGCC	0.544	-0.1
CPNE3	1381	4857	1383|3474	CUGCAGCC	0.544	-0.1
FOLH1	1503	1976	1505|471	CUGCAGUA	0.812	1.9
FOLH1	2024	2403	2026|377	CUGCAGUA	0.812	1.9
FOLH1	2225	2697	2227|470	CUGCAGUA	0.812	1.9
FOLH1	2094	4110	2096|2014	CUGCAGUA	0.812	1.9
FOLH1	3800	4110	3802|308	CaGCAGCC	0.713	2.7
FOLH1	1720	2192	1722|470	CUGCAGUA	0.812	1.9
FOLH1	1961	2225	1963|262	CUGCAGUA	0.812	1.9
MT3	280	514	282|232	CUGCuGCU	0.999	1.5
MT3	162	406	164|242	CUGCuGCU	0.999	1.5
MT3	201	448	203|245	CUGCuGCU	0.999	1.5
MT3	184	421	186|235	CUGCuGCU	0.999	1.5
MT3	192	579	194|385	CUGCgGAG	0.996	1.1
MT3	444	1550	446|1104	CUGCgGAG	0.996	1.1
MT3	1306	1550	1308|242	CUGCuGCU	0.537	-5.9
LPCAT2	180	832	182|650	CUGCgGCC	0.96	-5.7
LPCAT2	246	832	248|584	CaGCAGAC	0.609	0.5
LPCAT2	522	832	524|308	CUGCuGUU	0.998	-2
LPCAT2	180	5313	182|5131	CUGCgGCC	0.96	-5.7
LPCAT2	246	5313	248|5065	CaGCAGAC	0.609	0.5
DNM1L	1947	2671	1949|722	CUGCuGAG	0.862	2.5
DNM1L	1757	4553	1759|2794	CUGCuGAG	0.862	2.5
DNM1L	1852	4514	1854|2660	CUGCuGAG	0.862	2.5
DNM1L	1812	2503	1814|689	CUGCuGAG	0.998	-0.5
DNM1L	358	606	360|246	CUGCuGAG	0.995	-0.9
DNM1L	1295	2097	1297|800	CUGCuGAG	0.862	2.5
DNM1L	1286	3937	1288|2649	CUGCuGAG	0.998	-0.5
DNM1L	1831	4459	1833|2626	CUGCuGAG	0.998	-0.5
DNM1L	1699	2548	1701|847	CUGCuGAG	0.995	-0.9
DNM1L	1431	4106	1433|2673	CUGCuGAG	0.862	2.5
DNM1L	1667	2391	1669|722	CUGCuGAG	0.862	2.5
DNM1L	3288	5892	3290|2602	CUGCuGAG	0.998	-0.5
DNM1L	1739	4045	1741|2304	CUGCuGAG	0.862	2.5
DNM1L	3353	6028	3355|2673	CUGCuGAG	0.862	2.5
DNM1L	1880	4559	1882|2677	CUGCuGAG	0.862	2.5
DNM1L	1699	2393	1701|692	CUGCuGAG	0.998	-0.5
DNM1L	1742	2813	1744|1069	CUGCuGAG	0.995	-0.9
DNM1L	2715	3438	2717|721	CUGCuGAG	0.862	2.5
DNM1L	1596	4078	1598|2480	CUGCuGAG	0.998	-0.5
DNM1L	1848	2582	1850|732	CUGCuGAG	0.862	2.5
DNM1L	1767	3027	1769|1258	CUGCuGAG	0.998	-0.5
DNM1L	1718	4514	1720|2794	CUGCuGAG	0.862	2.5
DNM1L	1895	4566	1897|2669	CUGCuGAG	0.862	2.5
DNM1L	3349	4066	3351|715	CUGCuGAG	0.998	-0.5
DNM1L	1735	4397	1737|2660	CUGCuGAG	0.998	-0.5
PIR	85	417	87|330	CaGCAGUG	0.394	3.4
PIR	846	1274	848|426	CaGCAGUG	0.394	3.4
PIR	188	616	190|426	CaGCAGUG	0.394	3.4
PIR	1111	1539	1113|426	CaGCAGUG	0.394	3.4
DOCK9	1095	1169	1097|72	CgGCAGCU	0.811	-6.6
DOCK9	5997	7631	5999|1632	CgGCAGCU	0.811	-6.6
DOCK9	8	7887	10|7877	CUGCAGCA	0.356	-2.9
DOCK9	11	7887	13|7874	CaGCAGUG	0.727	2.7
DOCK9	6253	7887	6255|1632	CgGCAGCU	0.811	-6.6
DOCK9	5977	7619	5979|1640	CgGCAGCU	0.811	-6.6
DOCK9	2426	2514	2428|86	CcGCAGGC	0.876	0.5
DOCK9	4981	11831	4983|6848	CUGCuGUC	0.988	2.2
DOCK9	7733	11831	7735|4096	CaGCAGCU	0.678	1.6
DOCK9	10260	11831	10262|1569	CgGCAGCU	0.811	-6.6
DOCK9	5895	7455	5897|1558	CgGCAGCU	0.811	-6.6
DOCK9	5766	7321	5768|1553	CgGCAGCU	0.811	-6.6
DOCK9	1571	3147	1573|1574	CgGCAGCU	0.811	-6.6
DOCK9	8	8000	10|7990	CUGCAGCA	0.356	-2.9
DOCK9	11	8000	13|7987	CaGCAGUG	0.727	2.7
DOCK9	6358	8000	6360|1640	CgGCAGCU	0.811	-6.6
DOCK9	5403	7549	5405|2144	CcGCAGGC	0.984	3.3
DOCK9	5965	7549	5967|1582	CgGCAGCU	0.811	-6.6
DOCK9	5380	7523	5382|2141	CcGCAGGC	0.984	3.3
DOCK9	5942	7523	5944|1579	CgGCAGCU	0.811	-6.6
DOCK9	5567	5653	5569|84	CcGCAGGC	0.876	0.5
COQ9	979	1827	981|846	CUGCuGCU	0.059	4.4
MAVS	925	11731	927|10804	CUGCAGGG	0.958	-5.8
MAVS	1355	11731	1357|10374	CaGCAGCU	0.308	0.8
MAVS	6491	11731	6493|5238	CUGCAGAG	0.584	4.4
MAVS	335	11596	337|11259	CUGCuGAG	0.741	-0.1
MAVS	785	11596	787|10809	CUGCAGGG	0.958	-5.8
MAVS	1215	11596	1217|10379	CaGCAGCU	0.308	0.8
MAVS	6351	11596	6353|5243	CUGCAGAG	0.584	4.4
TESC	699	841	701|140	CUGCAGCA	0.731	0.5
P2RX7	161	2134	163|1971	CUGCuGCA	0.766	-3.6
P2RX7	1700	2134	1702|432	CUGCgGCA	0.954	0.9
P2RX7	1783	2134	1785|349	CUGCcGCU	0.8	4
P2RX7	78	1832	80|1752	CUGCuGCA	0.766	-3.6
P2RX7	1802	1832	1804|28	CUGCgGCA	0.954	0.9
P2RX7	51	520	53|467	CUGCuGCA	0.766	-3.6
P2RX7	104	5113	106|5007	CUGCuGCA	0.766	-3.6
P2RX7	1728	5113	1730|3383	CUGCgGCA	0.954	0.9
P2RX7	1811	5113	1813|3300	CUGCcGCU	0.8	4
P2RX7	9	1578	11|1567	CUGCuGCA	0.766	-3.6
P2RX7	1423	1578	1425|153	CUGCgGCA	0.954	0.9
P2RX7	1506	1578	1508|70	CUGCcGCU	0.8	4
P2RX7	9	1927	11|1916	CUGCuGCA	0.766	-3.6
P2RX7	1772	1927	1774|153	CUGCgGCA	0.954	0.9
P2RX7	1855	1927	1857|70	CUGCcGCU	0.8	4
P2RX7	9	1872	11|1861	CUGCuGCA	0.766	-3.6
P2RX7	1717	1872	1719|153	CUGCgGCA	0.954	0.9
P2RX7	1800	1872	1802|70	CUGCcGCU	0.8	4
P2RX7	9	2011	11|2000	CUGCuGCA	0.766	-3.6
P2RX7	1856	2011	1858|153	CUGCgGCA	0.954	0.9
P2RX7	1939	2011	1941|70	CUGCcGCU	0.8	4
P2RX7	50	3003	52|2951	CUGCuGCA	0.766	-3.6
P2RX7	1577	3003	1579|1424	CUGCgGCA	0.954	0.9
P2RX7	1660	3003	1662|1341	CUGCcGCU	0.8	4
P2RX7	9	1605	11|1594	CUGCuGCA	0.766	-3.6
P2RX7	1450	1605	1452|153	CUGCgGCA	0.954	0.9
P2RX7	1533	1605	1535|70	CUGCcGCU	0.8	4
P2RX7	9	1651	11|1640	CUGCuGCA	0.766	-3.6
P2RX7	1496	1651	1498|153	CUGCgGCA	0.954	0.9
P2RX7	1579	1651	1581|70	CUGCcGCU	0.8	4
P2RX7	128	546	130|416	CUGCuGCA	0.766	-3.6
P2RX7	9	1799	11|1788	CUGCuGCA	0.766	-3.6
P2RX7	1644	1799	1646|153	CUGCgGCA	0.954	0.9
P2RX7	1727	1799	1729|70	CUGCcGCU	0.8	4
RPH3A	1222	2961	1224|1737	CaGCAGUU	0.348	-6
RPH3A	1512	2961	1514|1447	CUGCcGGG	0.791	0.5
RPH3A	1381	2581	1383|1198	CaGCAGUU	0.348	-6
RPH3A	1671	2581	1673|908	CUGCcGGG	0.791	0.5
RPH3A	2021	5188	2023|3165	CaGCAGUU	0.348	-6
RPH3A	2311	5188	2313|2875	CUGCcGGG	0.791	0.5
RPH3A	966	2429	968|1461	CaGCAGUU	0.348	-6
RPH3A	1256	2429	1258|1171	CUGCcGGG	0.791	0.5
RPH3A	1285	4452	1287|3165	CaGCAGUU	0.348	-6
RPH3A	1575	4452	1577|2875	CUGCcGGG	0.791	0.5
RPH3A	685	1043	687|356	CaGCAGUU	0.348	-6
RPH3A	975	1043	977|66	CUGCcGGG	0.791	0.5
RPH3A	1423	4590	1425|3165	CaGCAGUU	0.348	-6
RPH3A	1713	4590	1715|2875	CUGCcGGG	0.791	0.5
RPH3A	301	2535	303|2232	CUGCuGGG	0.774	-2.6
CDIP1	1077	3009	1079|1930	CUGCuGCC	0.997	0.6
CDIP1	2482	3009	2484|525	CUGCAGGC	0.962	-0.2
CDIP1	386	1636	388|1248	CUGCuGCC	0.997	-4.6
CDIP1	704	2706	706|2000	CUGCuGCC	0.997	0.6
CDIP1	2109	2706	2111|595	CUGCAGGC	0.962	-0.2
CDIP1	778	2774	780|1994	CUGCuGCC	0.997	0.6
CDIP1	2183	2774	2185|589	CUGCAGGC	0.962	-0.2
CDIP1	566	838	568|270	CUGCuGCC	0.997	0.6
CDIP1	467	1205	469|736	CUGCuGCC	0.997	0.6
CDIP1	598	1463	600|863	CUGCuGCC	0.997	0.6
BLVRB	223	799	225|574	CUGCAGGC	0.644	2.3
BLVRB	277	799	279|520	CUGCuGGG	0.961	0.1
BLVRB	223	649	225|424	CUGCAGGC	0.644	2.3
BLVRB	277	649	279|370	CUGCuGGG	0.961	0.1
BLVRB	237	767	239|528	CUGCAGGC	0.644	2.3
BLVRB	291	767	293|474	CUGCuGGG	0.961	0.1
BLVRB	213	1392	215|1177	CUGCAGGC	0.644	2.3
BLVRB	267	1392	269|1123	CUGCuGGG	0.961	0.1
BLVRB	53	676	55|621	CUGCuGGG	0.961	0.1
BLVRB	242	938	244|694	CUGCAGGC	0.644	2.3
BLVRB	296	938	298|640	CUGCuGGG	0.961	0.1
SLC9A1	7	4737	9|4728	CUGCcGCC	0.744	1.8
ICAM1	236	560	238|322	CUGCuGUC	0.469	2.8
ICAM1	449	560	451|109	CUGCAGGG	0.574	2.1
ICAM1	194	571	196|375	CUGCAGGG	0.574	2.1
DLD	443	549	445|104	CUGCAGUG	0.494	4.1
RAPGEF4	462	599	464|135	CaGCAGAC	0.216	1.3
TF	1460	20166	1462|18704	CgGCAGUU	0.826	-1.8
TF	7254	20166	7256|12910	CUGCuGGG	0.987	-0.3
TF	9607	20166	9609|10557	CcGCAGGG	0.999	-4.2
TF	1194	4602	1196|3406	CcGCAGAG	0.853	-2.8
TF	2417	4602	2419|2183	CUGCAGAA	0.66	0.6
TF	2572	4602	2574|2028	CUGCuGGC	0.124	2
TF	449	577	451|126	CaGCAGGC	0.941	1.5
TF	82	990	84|906	CgGCAGUU	0.826	-1.8
CDV3	272	955	274|681	CUGCgGGC	0.811	-1.7
CDV3	107	3348	109|3239	CaGCAGCA	0.994	-6
CDV3	562	3348	564|2784	CUGCgGGC	0.811	-1.7
CDV3	63	471	65|406	CcGCAGUG	0.665	-3.2
CDV3	107	3351	109|3242	CaGCAGCA	0.994	-6
CDV3	562	3351	564|2787	CUGCgGGC	0.811	-1.7
CDV3	104	3621	106|3515	CcGCAGUG	0.665	-3.2
PITPNM3	1287	7149	1289|5860	CcGCAGCU	0.989	-3.9
PITPNM3	3801	7149	3803|3346	CUGCAGCC	0.992	-0.6
PITPNM3	4522	7149	4524|2625	CUGCuGUG	0.972	-10.2
PITPNM3	5884	7149	5886|1263	CUGCuGCC	0.868	-5.8
PITPNM3	727	5369	729|4640	CUGCAGGU	0.418	-7.6
PITPNM3	1232	5369	1234|4135	CUGCAGAG	0.604	-4.4
PITPNM3	2469	5369	2471|2898	CUGCuGGC	0.991	-1.5
PITPNM3	3644	5369	3646|1723	CcGCAGCU	0.989	-3.9
PITPNM3	1084	6945	1086|5859	CcGCAGCU	0.989	-3.9
PITPNM3	3598	6945	3600|3345	CUGCAGCC	0.992	-0.6
PITPNM3	4319	6945	4321|2624	CUGCuGUG	0.972	-10.2
PITPNM3	5681	6945	5683|1262	CUGCuGCC	0.868	-5.8
SLC17A6	443	573	445|128	CaGCAGCC	0.227	4.8
SLC17A6	665	3665	667|2998	CaGCAGCC	0.227	4.8
SLC17A6	1113	3665	1115|2550	CUGCAGAA	0.792	2.2
HNRNPC	904	1784	906|878	CaGCAGCU	0.996	-1.7
HNRNPC	685	1182	687|495	CaGCAGCU	0.996	-1.7
HNRNPC	1235	1559	1237|322	CaGCAGCU	0.996	-1.7
HNRNPC	649	1156	651|505	CaGCAGCU	0.996	-1.7
HNRNPC	782	1308	784|524	CaGCAGCU	0.996	-1.7
HNRNPC	231	724	233|491	CaGCAGCU	0.996	-1.7
HNRNPC	908	3301	910|2391	CaGCAGCU	0.996	-1.7
HNRNPC	3177	3301	3179|122	CUGCAGAU	0.445	3.7
HNRNPC	390	760	392|368	CaGCAGUU	0.316	3
HNRNPC	928	1039	930|109	CaGCAGCU	0.996	-1.7
HNRNPC	1932	4501	1934|2567	CaGCAGUU	0.316	3
HNRNPC	3627	4501	3629|872	CaGCAGCU	0.996	-1.7
HNRNPC	841	1658	843|815	CaGCAGCU	0.996	-1.7
HNRNPC	1028	1924	1030|894	CaGCAGCU	0.996	-1.7
HNRNPC	612	682	614|68	CaGCAGCU	0.996	-1.7
HNRNPC	788	1252	790|462	CaGCAGCU	0.996	-1.7
HNRNPC	652	691	654|37	CaGCAGCU	0.996	-1.7
HNRNPC	882	3165	884|2281	CaGCAGCU	0.996	-1.7
HNRNPC	3052	3165	3054|111	CUGCAGAU	0.445	3.7
HNRNPC	843	1790	845|945	CaGCAGCU	0.996	-1.7
HNRNPC	878	1371	880|491	CaGCAGCU	0.996	-1.7
HNRNPC	71	698	73|625	CUGCAGAG	0.98	-0.5
HNRNPC	492	698	494|204	CaGCAGCU	0.996	-1.7
HNRNPC	574	748	576|172	CaGCAGCU	0.996	-1.7
HNRNPC	897	1714	899|815	CaGCAGCU	0.996	-1.7
HNRNPC	337	929	339|590	CaGCAGUU	0.316	3
TYRO3	308	535	310|225	CaGCAGGG	0.992	-1.7
TYRO3	381	535	383|152	CUGCuGCC	0.998	1.3
TYRO3	107	1384	109|1275	CUGCuGGC	0.811	-5.6
TYRO3	521	1384	523|861	CUGCcGCC	0.916	0.4
TYRO3	1929	3876	1931|1945	CaGCAGGG	0.992	-1.7
TYRO3	2002	3876	2004|1872	CUGCuGCC	0.998	1.3
TYRO3	2220	3876	2222|1654	CaGCAGUU	0.91	2.3
TYRO3	3309	3876	3311|565	CUGCuGCA	0.991	2.1
TYRO3	122	8032	124|7908	CUGCuGGC	0.811	-5.6
TYRO3	1301	8032	1303|6729	CaGCAGGG	0.992	-1.7
TYRO3	1374	8032	1376|6656	CUGCuGCC	0.998	1.3
TYRO3	1592	8032	1594|6438	CaGCAGUU	0.91	2.3
TYRO3	2681	8032	2683|5349	CUGCuGCA	0.991	2.1
TYRO3	6638	8032	6640|1392	CaGCAGUU	0.396	2.3
TYRO3	904	2004	906|1098	CUGCuGCA	0.991	2.1
TYRO3	6	576	8|568	CUGCuGAC	0.992	1.4
SNAP23	728	834	730|104	CUGCuGCA	0.994	-1
SNAP23	731	834	733|101	CUGCAGUC	0.447	2.5
SNAP23	1074	2480	1076|1404	CUGCuGCU	0.865	-7.9
SNAP23	905	2310	907|1403	CUGCuGCU	0.865	-7.9
SNAP23	601	775	603|172	CUGCuGCU	0.865	-7.9
PHGDH	78	943	80|863	CcGCAGCU	0.764	-3.6
PHGDH	64	1638	66|1572	CcGCAGCU	0.764	-3.6
PHGDH	61	2794	63|2731	CcGCAGCU	0.764	-3.6
PHGDH	26	2196	28|2168	CcGCAGCU	0.764	-3.6
PHGDH	22	725	24|701	CcGCAGCU	0.764	-3.6
PHGDH	26	2175	28|2147	CcGCAGCU	0.764	-3.6
PHGDH	766	2175	768|1407	CgGCAGAU	0.782	-3
PHGDH	28	1866	30|1836	CcGCAGCU	0.764	-3.6
PHGDH	26	1036	28|1008	CcGCAGCU	0.764	-3.6
PHGDH	944	1036	946|90	CUGCAGAG	0.925	-0.6
PHGDH	271	548	273|275	CcGCAGCU	0.764	-3.6
PHGDH	78	2053	80|1973	CcGCAGCU	0.764	-3.6
PHGDH	56	986	58|928	CcGCAGCU	0.764	-3.6
PHGDH	28	1882	30|1852	CcGCAGCU	0.764	-3.6
PHGDH	75	508	77|431	CcGCAGCU	0.764	-3.6
PHGDH	264	712	266|446	CUGCuGGC	0.963	2.8
PHGDH	78	1774	80|1694	CcGCAGCU	0.764	-3.6
PHGDH	27	735	29|706	CcGCAGCU	0.764	-3.6
PHGDH	22	767	24|743	CcGCAGCU	0.764	-3.6
PHGDH	76	1780	78|1702	CcGCAGCU	0.764	-3.6
PHGDH	132	2132	134|1998	CUGCuGGG	0.805	-2.6
PHGDH	27	1180	29|1151	CcGCAGCU	0.764	-3.6
PHGDH	502	540	504|36	CcGCAGGG	0.856	1.2
PHGDH	327	3180	329|2851	CcGCAGUG	0.483	3.5
PHGDH	26	566	28|538	CcGCAGCU	0.764	-3.6
PHGDH	772	2585	774|1811	CcGCAGCU	0.764	-3.6
COMT	45	2492	47|2445	CUGCcGAG	0.843	3.7
COMT	182	2492	184|2308	CUGCuGCU	0.383	0.9
COMT	308	2492	310|2182	CUGCAGCA	0.99	-4.3
COMT	1663	2492	1665|827	CUGCAGGG	0.983	-0.9
COMT	1949	2492	1951|541	CUGCAGGA	0.962	1.9
COMT	360	1405	362|1043	CUGCuGCU	0.383	0.9
COMT	486	1405	488|917	CUGCAGCA	0.99	-4.3
COMT	307	1339	309|1030	CUGCuGCU	0.383	0.9
COMT	433	1339	435|904	CUGCAGCA	0.99	-4.3
COMT	266	871	268|603	CUGCuGCU	0.383	0.9
COMT	392	871	394|477	CUGCAGCA	0.99	-4.3
COMT	38	617	40|577	CUGCAGCA	0.99	-4.3
COMT	183	2217	185|2032	CUGCcGAG	0.843	3.7
COMT	320	2217	322|1895	CUGCuGCU	0.383	0.9
COMT	446	2217	448|1769	CUGCAGCA	0.99	-4.3
COMT	82	2202	84|2118	CUGCcGAG	0.843	3.7
COMT	219	2202	221|1981	CUGCuGCU	0.383	0.9
COMT	345	2202	347|1855	CUGCAGCA	0.99	-4.3
COMT	123	546	125|421	CUGCcGAG	0.843	3.7
COMT	260	546	262|284	CUGCuGCU	0.383	0.9
COMT	386	546	388|158	CUGCAGCA	0.99	-4.3
COMT	499	546	501|45	CaGCAGGU	0.426	-2.3
COMT	21	1035	23|1012	CUGCuGCU	0.383	0.9
COMT	147	1035	149|886	CUGCAGCA	0.99	-4.3
COMT	143	1548	145|1403	CUGCcGAG	0.843	3.7
COMT	574	1548	576|972	CUGCuGCU	0.383	0.9
COMT	700	1548	702|846	CUGCAGCA	0.99	-4.3
COMT	61	1363	63|1300	CUGCAGCA	0.99	-4.3
COMT	128	1457	130|1327	CUGCcGAG	0.843	3.7
COMT	443	1457	445|1012	CUGCuGCU	0.383	0.9
COMT	569	1457	571|886	CUGCAGCA	0.99	-4.3
COMT	434	2405	436|1969	CUGCuGCU	0.383	0.9
COMT	560	2405	562|1843	CUGCAGCA	0.99	-4.3
COMT	1148	3119	1150|1969	CUGCuGCU	0.383	0.9
COMT	1274	3119	1276|1843	CUGCAGCA	0.99	-4.3
COMT	144	2272	146|2126	CUGCcGAG	0.843	3.7
COMT	281	2272	283|1989	CUGCuGCU	0.383	0.9
COMT	407	2272	409|1863	CUGCAGCA	0.99	-4.3
COMT	229	1319	231|1088	CUGCuGCU	0.383	0.9
COMT	355	1319	357|962	CUGCAGCA	0.99	-4.3
NANS	2765	3027	2767|260	CUGCuGCC	0.797	-1.4
NANS	915	1179	917|262	CUGCuGCC	0.797	-1.4
NANS	262	1378	264|1114	CUGCuGCC	0.797	-1.4
NANS	302	1378	304|1074	CUGCcGGA	0.994	-0.2
NANS	325	1378	327|1051	CUGCcGUG	0.929	4.3
FKBP5	1852	3940	1854|2086	CUGCuGCC	0.729	-5
FKBP5	3829	7384	3831|3553	CUGCAGGA	0.934	0.1
FKBP5	6046	7384	6048|1336	CgGCAGUG	0.781	0.6
FKBP5	1739	3827	1741|2086	CUGCuGCC	0.729	-5
FKBP5	1667	3750	1669|2081	CUGCuGCC	0.729	-5
MYO9B	478	7606	480|7126	CUGCuGCA	0.966	-0.4
MYO9B	2143	7606	2145|5461	CUGCgGGG	0.946	0.2
MYO9B	3040	7606	3042|4564	CUGCuGCA	0.997	0.1
MYO9B	3085	7606	3087|4519	CUGCAGAU	0.742	-0.7
MYO9B	3582	7606	3584|4022	CaGCAGCC	0.695	-4.1
MYO9B	7096	7606	7098|508	CUGCuGUG	0.534	-1.1
MYO9B	474	7623	476|7147	CUGCuGCA	0.966	-0.4
MYO9B	2139	7623	2141|5482	CUGCgGGG	0.946	0.2
MYO9B	3036	7623	3038|4585	CUGCuGCA	0.997	0.1
MYO9B	3081	7623	3083|4540	CUGCAGAU	0.742	-0.7
MYO9B	3578	7623	3580|4043	CaGCAGCC	0.695	-4.1
MYO9B	7104	7623	7106|517	CUGCuGUG	0.534	-1.1
MYO9B	322	6215	324|5891	CUGCuGCA	0.966	-0.4
MYO9B	1987	6215	1989|4226	CUGCgGGG	0.946	0.2
MYO9B	2884	6215	2886|3329	CUGCuGCA	0.997	0.1
MYO9B	2929	6215	2931|3284	CUGCAGAU	0.742	-0.7
MYO9B	3426	6215	3428|2787	CaGCAGCC	0.695	-4.1
MYO9B	155	461	157|304	CUGCgGGG	0.946	0.2
MYO9B	384	7532	386|7146	CUGCuGCA	0.966	-0.4
MYO9B	2049	7532	2051|5481	CUGCgGGG	0.946	0.2
MYO9B	2946	7532	2948|4584	CUGCuGCA	0.997	0.1
MYO9B	2991	7532	2993|4539	CUGCAGAU	0.742	-0.7
MYO9B	3488	7532	3490|4042	CaGCAGCC	0.695	-4.1
MYO9B	7014	7532	7016|516	CUGCuGUG	0.534	-1.1
MYO9B	1579	2087	1581|506	CUGCuGUG	0.534	-1.1
MYO9B	469	7595	471|7124	CUGCuGCA	0.966	-0.4
MYO9B	2134	7595	2136|5459	CUGCgGGG	0.946	0.2
MYO9B	3031	7595	3033|4562	CUGCuGCA	0.997	0.1
MYO9B	3076	7595	3078|4517	CUGCAGAU	0.742	-0.7
MYO9B	3573	7595	3575|4020	CaGCAGCC	0.695	-4.1
MYO9B	7087	7595	7089|506	CUGCuGUG	0.534	-1.1
TECR	280	1043	282|761	CUGCAGAA	0.262	2.7
TECR	595	1043	597|446	CUGCuGGA	0.766	-2.5
TECR	233	1164	235|929	CUGCAGAA	0.262	2.7
TECR	464	1164	466|698	CUGCuGGA	0.766	-2.5
TECR	165	846	167|679	CUGCuGGA	0.766	-2.5
TECR	322	569	324|245	CUGCAGAG	0.477	-3.1
TECR	357	569	359|210	CUGCAGAA	0.262	2.7
TECR	294	314	296|18	CUGCAGAG	0.477	-3.1
TECR	249	1043	251|792	CUGCAGAA	0.262	2.7
TECR	480	1043	482|561	CUGCuGGA	0.766	-2.5
TECR	450	822	452|370	CUGCuGGA	0.766	-2.5
TECR	333	735	335|400	CUGCAGAA	0.262	2.7
TECR	564	735	566|169	CUGCuGGA	0.766	-2.5
TECR	296	1139	298|841	CUGCAGAA	0.262	2.7
TECR	527	1139	529|610	CUGCuGGA	0.766	-2.5
TECR	330	1170	332|838	CUGCAGAA	0.262	2.7
TECR	561	1170	563|607	CUGCuGGA	0.766	-2.5
TECR	361	1204	363|841	CUGCAGAA	0.262	2.7
TECR	592	1204	594|610	CUGCuGGA	0.766	-2.5
TECR	321	2899	323|2576	CUGCAGGG	0.952	-2.5
TECR	375	541	377|164	CUGCAGAA	0.262	2.7
TECR	362	1202	364|838	CUGCAGAA	0.262	2.7
TECR	593	1202	595|607	CUGCuGGA	0.766	-2.5
TECR	347	1188	349|839	CUGCAGAA	0.262	2.7
TECR	578	1188	580|608	CUGCuGGA	0.766	-2.5
TECR	242	828	244|584	CUGCAGAG	0.477	-3.1
TECR	277	828	279|549	CUGCAGAA	0.262	2.7
TECR	508	828	510|318	CUGCuGGA	0.766	-2.5
TECR	455	868	457|411	CUGCAGAA	0.262	2.7
TECR	686	868	688|180	CUGCuGGA	0.766	-2.5
PALM	27	2891	29|2862	CaGCAGCU	0.016	4.5
PALM	23	2755	25|2730	CaGCAGCU	0.016	4.5
RANBP1	436	2177	438|1739	CUGCAGGG	0.945	0.3
RANBP1	1683	2177	1685|492	CUGCAGCU	0.983	1.3
RANBP1	13	333	15|318	CUGCAGGG	0.962	-11
RANBP1	252	932	254|678	CcGCAGUG	0.331	-2.2
RANBP1	1385	1879	1387|492	CUGCAGCU	0.983	1.3
RANBP1	57	645	59|586	CUGCgGAG	0.259	2.5
RANBP1	89	645	91|554	CUGCAGAG	0.716	-4.6
RANBP1	106	645	108|537	CUGCAGGG	0.961	-8.8
BCL2L13	574	2662	576|2086	CUGCAGUU	0.269	1.1
BCL2L13	608	2662	610|2052	CgGCAGAG	0.978	2.4
BCL2L13	1099	2662	1101|1561	CUGCuGGG	0.588	-0.2
BCL2L13	1420	2662	1422|1240	CUGCuGUU	0.968	3.7
BCL2L13	148	2677	150|2527	CUGCAGUU	0.269	1.1
BCL2L13	182	2677	184|2493	CgGCAGAG	0.978	2.4
BCL2L13	673	2677	675|2002	CUGCuGGG	0.588	-0.2
BCL2L13	994	2677	996|1681	CUGCuGUU	0.968	3.7
BCL2L13	717	4961	719|4242	CUGCAGUU	0.269	1.1
BCL2L13	751	4961	753|4208	CgGCAGAG	0.978	2.4
BCL2L13	1242	4961	1244|3717	CUGCuGGG	0.588	-0.2
BCL2L13	1563	4961	1565|3396	CUGCuGUU	0.968	3.7
BCL2L13	4333	4961	4335|626	CUGCgGUG	0.845	-0.5
BCL2L13	1274	1381	1276|105	CUGCAGUU	0.269	1.1
BCL2L13	1308	1381	1310|71	CgGCAGAG	0.978	2.4
BCL2L13	818	5062	820|4242	CUGCAGUU	0.269	1.1
BCL2L13	852	5062	854|4208	CgGCAGAG	0.978	2.4
BCL2L13	1343	5062	1345|3717	CUGCuGGG	0.588	-0.2
BCL2L13	1664	5062	1666|3396	CUGCuGUU	0.968	3.7
BCL2L13	4434	5062	4436|626	CUGCgGUG	0.845	-0.5
BCL2L13	972	4458	974|3484	CUGCuGGG	0.588	-0.2
BCL2L13	1293	4458	1295|3163	CUGCuGUU	0.968	3.7
BCL2L13	4063	4458	4065|393	CUGCgGUG	0.845	-0.5
BCL2L13	700	2112	702|1410	CUGCAGUU	0.269	1.1
BCL2L13	734	2112	736|1376	CgGCAGAG	0.978	2.4
BCL2L13	576	1110	578|532	CUGCuGGG	0.588	-0.2
BCL2L13	897	1110	899|211	CUGCuGUU	0.968	3.7
BCL2L13	715	4959	717|4242	CUGCAGUU	0.269	1.1
BCL2L13	749	4959	751|4208	CgGCAGAG	0.978	2.4
BCL2L13	1240	4959	1242|3717	CUGCuGGG	0.588	-0.2
BCL2L13	1561	4959	1563|3396	CUGCuGUU	0.968	3.7
BCL2L13	4331	4959	4333|626	CUGCgGUG	0.845	-0.5
BCL2L13	1098	4817	1100|3717	CUGCuGGG	0.588	-0.2
BCL2L13	1419	4817	1421|3396	CUGCuGUU	0.968	3.7
BCL2L13	4189	4817	4191|626	CUGCgGUG	0.845	-0.5
BCL2L13	1042	4761	1044|3717	CUGCuGGG	0.588	-0.2
BCL2L13	1363	4761	1365|3396	CUGCuGUU	0.968	3.7
BCL2L13	4133	4761	4135|626	CUGCgGUG	0.845	-0.5
BCL2L13	552	594	554|40	CUGCAGUU	0.445	-0.8
BCL2L13	586	594	588|6	CgGCAGAG	0.855	3.7
BCL2L13	731	4975	733|4242	CUGCAGUU	0.269	1.1
BCL2L13	765	4975	767|4208	CgGCAGAG	0.978	2.4
BCL2L13	1256	4975	1258|3717	CUGCuGGG	0.588	-0.2
BCL2L13	1577	4975	1579|3396	CUGCuGUU	0.968	3.7
BCL2L13	4347	4975	4349|626	CUGCgGUG	0.845	-0.5
BCL2L13	661	4905	663|4242	CUGCAGUU	0.269	1.1
BCL2L13	695	4905	697|4208	CgGCAGAG	0.978	2.4
BCL2L13	1186	4905	1188|3717	CUGCuGGG	0.588	-0.2
BCL2L13	1507	4905	1509|3396	CUGCuGUU	0.968	3.7
BCL2L13	4277	4905	4279|626	CUGCgGUG	0.845	-0.5
BCL2L13	553	4797	555|4242	CUGCAGUU	0.269	1.1
BCL2L13	587	4797	589|4208	CgGCAGAG	0.978	2.4
BCL2L13	1078	4797	1080|3717	CUGCuGGG	0.588	-0.2
BCL2L13	1399	4797	1401|3396	CUGCuGUU	0.968	3.7
BCL2L13	4169	4797	4171|626	CUGCgGUG	0.845	-0.5
GSTT2	618	937	620|317	CaGCAGCC	0.989	-2.2
MAPK1	3284	5881	3286|2595	CUGCuGGG	0.961	0.1
SUN2	644	1012	646|366	CaGCAGAG	0.597	-1.1
SUN2	13	571	15|556	CaGCAGAA	0.229	1.8
SUN2	801	4055	803|3252	CaGCAGAG	0.734	0.5
SUN2	1400	4055	1402|2653	CcGCAGGG	0.956	4.1
SUN2	779	4022	781|3241	CaGCAGAG	0.547	-0.7
SUN2	1378	4022	1380|2642	CcGCAGGG	0.956	4.1
SUN2	460	2486	462|2024	CaGCAGAG	0.597	-1.1
SUN2	1059	2486	1061|1425	CcGCAGGG	0.956	4.1
SUN2	388	560	390|170	CaGCAGAG	0.734	0.5
SUN2	154	1351	156|1195	CcGCAGGG	0.956	4.1
SUN2	111	914	113|801	CcGCAGGG	0.956	4.1
SUN2	17	545	19|526	CgGCAGCU	0.997	-3.5
SUN2	715	3960	717|3243	CaGCAGAG	0.734	0.5
SUN2	1314	3960	1316|2644	CcGCAGGG	0.956	4.1
SUN2	251	541	253|288	CcGCAGGG	0.956	4.1
SUN2	535	2976	537|2439	CaGCAGAG	0.734	0.5
SUN2	1134	2976	1136|1840	CcGCAGGG	0.956	4.1
SUN2	235	5286	237|5049	CgGCAGCU	0.997	-3.5
SUN2	831	5286	833|4453	CaGCAGAG	0.734	0.5
SUN2	5246	5286	5248|38	CUGCuGUU	0.313	0
SUN2	153	546	155|391	CUGCAGCA	0.882	4
SUN2	156	546	158|388	CaGCAGGA	0.918	-2.8
SUN2	12	454	14|440	CaGCAGAG	0.547	-0.7
SUN2	44	2725	46|2679	CUGCgGCC	0.843	-1.1
SUN2	103	2725	105|2620	CUGCuGUG	0.712	-3.6
SUN2	655	2725	657|2068	CaGCAGAG	0.734	0.5
SUN2	1254	2725	1256|1469	CcGCAGGG	0.956	4.1
NEFH	73	3795	75|3720	CUGCuGGG	0.961	-1.4
NEFH	108	3795	110|3685	CgGCAGCC	0.998	0.6
NEFH	442	3795	444|3351	CgGCAGCA	0.997	-3.3
MCAT	750	1134	752|382	CaGCAGCU	0.868	-2.6
MCAT	1002	2057	1004|1053	CaGCAGCU	0.868	-2.6
TSPO	857	1075	859|216	CaGCAGGU	0.997	-3.3
TSPO	418	636	420|216	CaGCAGGU	0.997	-3.3
TSPO	617	836	619|217	CaGCAGGU	0.997	-3.3
TSPO	768	955	770|185	CaGCAGGU	0.997	-3.3
TXN2	921	1280	923|357	CUGCuGUU	0.578	2.5
TXN2	977	1336	979|357	CUGCuGUU	0.578	2.5
KIAA0930	428	666	430|236	CgGCAGAA	0.766	2.7
KIAA0930	1380	6338	1382|4956	CgGCAGAA	0.766	2.7
KIAA0930	5779	6338	5781|557	CcGCAGGG	0.865	-2.3
KIAA0930	103	556	105|451	CUGCAGGG	0.75	1.2
KIAA0930	159	2723	161|2562	CUGCuGCU	0.666	-0.6
KIAA0930	162	2723	164|2559	CUGCuGAG	0.955	3.6
KIAA0930	1349	2723	1351|1372	CgGCAGAA	0.766	2.7
[truncated: 11,183 more rows]

## Sheet: Table S3
Table S3: XBP1s targets in RIDD targets upregulated in both protoeomics and transcriptomics data
motif_alt_id	sequence_name	start	stop	strand	score	p-value	q-value	matched_sequence
CCAATNNNNNNNNNCCACG	DDAH2_f	207	225	-	9.52727	2.71e-05	0.0238	CCACTCCGCCCCACCCACT
CCAATNNNNNNNNNCCACG	DDAH2_G	207	225	-	9.52727	2.71e-05	0.0238	CCACTCCGCCCCACCCACT
CCAATNNNNNNNNNCCACG	DDAH2_b	207	225	-	9.52727	2.71e-05	0.0238	CCACTCCGCCCCACCCACT
CCAATNNNNNNNNNCCACG	DDAH2_a	207	225	-	9.52727	2.71e-05	0.0238	CCACTCCGCCCCACCCACT
CCAATNNNNNNNNNCCACG	DDAH2_c	207	225	-	9.52727	2.71e-05	0.0238	CCACTCCGCCCCACCCACT
CCAATNNNNNNNNNCCACG	DDAH2_D	207	225	-	9.52727	2.71e-05	0.0238	CCACTCCGCCCCACCCACT
CCAATNNNNNNNNNCCACG	DDAH2_E	207	225	-	9.52727	2.71e-05	0.0238	CCACTCCGCCCCACCCACT
GGAAGGAT	CD55	119	126	-	10	0.00017	0.289	GGAAGGAG
GGAAGGAT	TGM2	374	381	+	10	0.00017	0.289	GGAAGGAG
TGACGTGGTGACGTGA	CD55	15	30	+	3.7697	0.000179	0.597	TTACGTAGCGAGGAGA
TGACGTGGTGACGTGA	TGM2	212	227	+	-0.89697	0.000262	0.597	CGGCGTGGGCCCGGGA
TGACGTGGTGACGTGA	CD55	365	380	-	-0.89697	0.000262	0.597	GGACGCGCCGCCGGGA
ATTGGNCCACG	ANLN	28	38	+	8.18182	0.00035	1	ATTGGTCAAAG
CCAATNNNNNNNNNCCACG	CD55	125	143	+	4.07273	0.000366	0.131	CCCCTCCCCACTCTCCCCG
CCAATNCCACG	TGM2	215	225	-	3.7697	0.000375	0.394	CCGGGCCCACG
ATTGGNCCACG	TGM2	215	225	-	3.7697	0.000375	1	CCGGGCCCACG
CCAATNNNNNNNNNCCACG	DDAH2_E	48	66	+	4.02424	0.000404	0.131	CCAAGAGGGGCGCCCGACA
CCAATNNNNNNNNNCCACG	DDAH2_a	48	66	+	4.02424	0.000404	0.131	CCAAGAGGGGCGCCCGACA
CCAATNNNNNNNNNCCACG	DDAH2_c	48	66	+	4.02424	0.000404	0.131	CCAAGAGGGGCGCCCGACA
CCAATNNNNNNNNNCCACG	DDAH2_D	48	66	+	4.02424	0.000404	0.131	CCAAGAGGGGCGCCCGACA
CCAATNNNNNNNNNCCACG	DDAH2_G	48	66	+	4.02424	0.000404	0.131	CCAAGAGGGGCGCCCGACA
CCAATNNNNNNNNNCCACG	DDAH2_f	48	66	+	4.02424	0.000404	0.131	CCAAGAGGGGCGCCCGACA
CCAATNNNNNNNNNCCACG	DDAH2_b	48	66	+	4.02424	0.000404	0.131	CCAAGAGGGGCGCCCGACA
CCAATNCCACG	CD55	259	269	+	3.51515	0.000405	0.394	CCCAGACCCCG
CCAATNNNNNNNNNCCACG	TGM2	221	239	-	3.79394	0.000492	0.131	CCCATTGCCCAGTCCCGGG
CCAATNNNNNNNNNCCACG	TGM2	369	387	+	3.79394	0.000492	0.131	CCAGTGGAAGGAGCCACCG
CCAATNNNNNNNNNCCACG	TGM2	232	250	+	3.7697	0.000549	0.131	GCAATGGGTGGCCTCCCAG
CCAATNCCACG	TGM2	221	231	-	3.49091	0.000695	0.394	CCAGTCCCGGG
CCAATNCCACG	TGM2	228	238	-	3.49091	0.000695	0.394	CCATTGCCCAG
CCAATNCCACG	ANLN	369	379	+	3.49091	0.000695	0.394	CCCGTGCCAGG
CCAATNCCACG	DDAH2_G	368	378	-	3.49091	0.000695	0.394	CCAACCGCTCG
CCAATNCCACG	DDAH2_b	368	378	-	3.49091	0.000695	0.394	CCAACCGCTCG
CCAATNCCACG	DDAH2_E	368	378	-	3.49091	0.000695	0.394	CCAACCGCTCG
CCAATNCCACG	DDAH2_D	368	378	-	3.49091	0.000695	0.394	CCAACCGCTCG
CCAATNCCACG	DDAH2_f	368	378	-	3.49091	0.000695	0.394	CCAACCGCTCG
CCAATNCCACG	DDAH2_c	368	378	-	3.49091	0.000695	0.394	CCAACCGCTCG
CCAATNCCACG	DDAH2_a	368	378	-	3.49091	0.000695	0.394	CCAACCGCTCG
CCAATNNNNNNNNNCCACG	DDAH2_f	4	22	-	3.53939	0.000706	0.131	CAAAAATGCAGCAGCCCCG
CCAATNNNNNNNNNCCACG	DDAH2_a	4	22	-	3.53939	0.000706	0.131	CAAAAATGCAGCAGCCCCG
CCAATNNNNNNNNNCCACG	DDAH2_E	4	22	-	3.53939	0.000706	0.131	CAAAAATGCAGCAGCCCCG
CCAATNNNNNNNNNCCACG	DDAH2_b	4	22	-	3.53939	0.000706	0.131	CAAAAATGCAGCAGCCCCG
CCAATNNNNNNNNNCCACG	DDAH2_D	4	22	-	3.53939	0.000706	0.131	CAAAAATGCAGCAGCCCCG
CCAATNNNNNNNNNCCACG	DDAH2_G	4	22	-	3.53939	0.000706	0.131	CAAAAATGCAGCAGCCCCG
CCAATNNNNNNNNNCCACG	DDAH2_c	4	22	-	3.53939	0.000706	0.131	CAAAAATGCAGCAGCCCCG
CCAATNNNNNNNNNCCACG	DDAH2_E	193	211	-	3.53939	0.000706	0.131	CCACTCCAGACCTTCCGCT
CCAATNNNNNNNNNCCACG	DDAH2_b	193	211	-	3.53939	0.000706	0.131	CCACTCCAGACCTTCCGCT
CCAATNNNNNNNNNCCACG	DDAH2_D	193	211	-	3.53939	0.000706	0.131	CCACTCCAGACCTTCCGCT
CCAATNNNNNNNNNCCACG	DDAH2_G	193	211	-	3.53939	0.000706	0.131	CCACTCCAGACCTTCCGCT
CCAATNNNNNNNNNCCACG	DDAH2_c	193	211	-	3.53939	0.000706	0.131	CCACTCCAGACCTTCCGCT
CCAATNNNNNNNNNCCACG	DDAH2_f	193	211	-	3.53939	0.000706	0.131	CCACTCCAGACCTTCCGCT
CCAATNNNNNNNNNCCACG	DDAH2_a	193	211	-	3.53939	0.000706	0.131	CCACTCCAGACCTTCCGCT
CCAATNNNNNNNNNCCACG	CD55	288	306	+	3.53939	0.000706	0.131	CTGGTATTGCGGAGCCACG
CCACG	TGM2	215	219	-	9.93333	0.000709	1	CCACG
CCACG	CD55	302	306	+	9.93333	0.000709	1	CCACG
CCAATNNNNNNNNNCCACG	DDAH2_E	26	44	-	3.51515	0.000869	0.134	CCACTAGGATGCGCTCACT
CCAATNNNNNNNNNCCACG	DDAH2_b	26	44	-	3.51515	0.000869	0.134	CCACTAGGATGCGCTCACT
CCAATNNNNNNNNNCCACG	DDAH2_D	26	44	-	3.51515	0.000869	0.134	CCACTAGGATGCGCTCACT
CCAATNNNNNNNNNCCACG	DDAH2_G	26	44	-	3.51515	0.000869	0.134	CCACTAGGATGCGCTCACT
CCAATNNNNNNNNNCCACG	DDAH2_f	26	44	-	3.51515	0.000869	0.134	CCACTAGGATGCGCTCACT
CCAATNNNNNNNNNCCACG	DDAH2_c	26	44	-	3.51515	0.000869	0.134	CCACTAGGATGCGCTCACT
CCAATNNNNNNNNNCCACG	DDAH2_a	26	44	-	3.51515	0.000869	0.134	CCACTAGGATGCGCTCACT
GGAAGGAT	TGM2	167	174	-	4.77576	0.000986	0.289	GGAGGGAC
GGAAGGAT	DDAH2_f	196	203	+	4.77576	0.000986	0.289	GGAAGGTC
GGAAGGAT	DDAH2_G	196	203	+	4.77576	0.000986	0.289	GGAAGGTC
GGAAGGAT	DDAH2_a	196	203	+	4.77576	0.000986	0.289	GGAAGGTC
GGAAGGAT	DDAH2_b	196	203	+	4.77576	0.000986	0.289	GGAAGGTC
GGAAGGAT	DDAH2_c	196	203	+	4.77576	0.000986	0.289	GGAAGGTC
GGAAGGAT	DDAH2_D	196	203	+	4.77576	0.000986	0.289	GGAAGGTC
GGAAGGAT	DDAH2_E	196	203	+	4.77576	0.000986	0.289	GGAAGGTC
GGAAGGAT	DDAH2_a	225	232	+	4.77576	0.000986	0.289	GGAGGGAC
GGAAGGAT	DDAH2_c	225	232	+	4.77576	0.000986	0.289	GGAGGGAC
GGAAGGAT	DDAH2_b	225	232	+	4.77576	0.000986	0.289	GGAGGGAC
GGAAGGAT	DDAH2_D	225	232	+	4.77576	0.000986	0.289	GGAGGGAC
GGAAGGAT	DDAH2_f	225	232	+	4.77576	0.000986	0.289	GGAGGGAC
GGAAGGAT	DDAH2_E	225	232	+	4.77576	0.000986	0.289	GGAGGGAC
GGAAGGAT	DDAH2_G	225	232	+	4.77576	0.000986	0.289	GGAGGGAC
GGAAGGAT	DDAH2_G	243	250	+	4.77576	0.000986	0.289	GGCAGGAG
GGAAGGAT	DDAH2_c	243	250	+	4.77576	0.000986	0.289	GGCAGGAG
GGAAGGAT	DDAH2_a	243	250	+	4.77576	0.000986	0.289	GGCAGGAG
GGAAGGAT	DDAH2_f	243	250	+	4.77576	0.000986	0.289	GGCAGGAG
GGAAGGAT	DDAH2_E	243	250	+	4.77576	0.000986	0.289	GGCAGGAG
GGAAGGAT	DDAH2_D	243	250	+	4.77576	0.000986	0.289	GGCAGGAG
GGAAGGAT	DDAH2_b	243	250	+	4.77576	0.000986	0.289	GGCAGGAG
GGAAGGAT	TGM2	256	263	-	4.77576	0.000986	0.289	GGAAGGCG

## Sheet: Table S4
Table S4: Ordered hub genes from Figure 2A
rank	gene_symbol	definition	semantic clusters
1	HSP90AA1	heat shock protein 90 alpha family class A member 1	11
2	AKT1	AKT serine/threonine kinase 1	11
3	HSPA8	heat shock protein family A (Hsp70) member 8	9
4	CALM1	calmodulin 1	9
5	RPL11	ribosomal protein L11	9
6	EGFR	epidermal growth factor receptor	9
7	HSP90AB1	heat shock protein 90 alpha family class B member 1	8
8	CDK5	cyclin dependent kinase 5	8
9	GBF1	golgi brefeldin A resistant guanine nucleotide exchange factor 1	8
10	DLG1	discs large MAGUK scaffold protein 1	8
11	AGK	acylglycerol kinase	8
12	RAB5A	RAB5A, member RAS oncogene family	7
13	SORL1	sortilin related receptor 1	7
14	DNM1L	dynamin 1 like	7
15	PTGES3	prostaglandin E synthase 3	7
16	CHCHD4	coiled-coil-helix-coiled-coil-helix domain containing 4	7
17	UVRAG	UV radiation resistance associated	7
18	EIF4G1	eukaryotic translation initiation factor 4 gamma 1	7
19	EIF4G2	eukaryotic translation initiation factor 4 gamma 2	7
20	POT1	protection of telomeres 1	7
21	EIF3L	eukaryotic translation initiation factor 3 subunit L	7
22	EIF3G	eukaryotic translation initiation factor 3 subunit G	7
23	EIF2D	eukaryotic translation initiation factor 2D	7
24	SMPD3	sphingomyelin phosphodiesterase 3	7
25	GBA	glucosylceramidase beta	7
26	PPIF	peptidylprolyl isomerase F	6
27	HSD17B10	hydroxysteroid 17-beta dehydrogenase 10	6
28	OXA1L	OXA1L mitochondrial inner membrane protein	6
29	SYK	spleen associated tyrosine kinase	6
30	MFN2	mitofusin 2	6
31	DNM3	dynamin 3	6
32	SLC25A5	solute carrier family 25 member 5	6
33	IK	IK cytokine	6
34	EPS15	epidermal growth factor receptor pathway substrate 15	6
35	RAB7A	RAB7A, member RAS oncogene family	6
36	PANK2	pantothenate kinase 2	6
37	CDC42	cell division cycle 42	6
38	ADAR	adenosine deaminase RNA specific	6
39	GAK	cyclin G associated kinase	6
40	DDX39B	DExD-box helicase 39B	6
41	PIK3C3	phosphatidylinositol 3-kinase catalytic subunit type 3	6
42	ROCK2	Rho associated coiled-coil containing protein kinase 2	6
43	NEDD4	NEDD4 E3 ubiquitin protein ligase	6
44	RPS23	ribosomal protein S23	6
45	EIF2AK2	eukaryotic translation initiation factor 2 alpha kinase 2	6
46	TBCE	tubulin folding cofactor E	6
47	EIF5A2	eukaryotic translation initiation factor 5A2	6
48	RPL23	ribosomal protein L23	6
49	RPS3	ribosomal protein S3	6
50	DHX29	DExH-box helicase 29	6
51	MRPL1	mitochondrial ribosomal protein L1	6
52	MRPS7	mitochondrial ribosomal protein S7	6
53	RPL27	ribosomal protein L27	6
54	EIF3J	eukaryotic translation initiation factor 3 subunit J	6
55	RPL3	ribosomal protein L3	6
56	RPS5	ribosomal protein S5	6
57	RPS6	ribosomal protein S6	6
58	EIF5	eukaryotic translation initiation factor 5	6
59	RPS14	ribosomal protein S14	6
60	RPS19	ribosomal protein S19	6
61	RPS17	ribosomal protein S17	6
62	EIF4B	eukaryotic translation initiation factor 4B	6
63	RPL10A	ribosomal protein L10a	6
64	RPL23A	ribosomal protein L23a	6
65	EIF2S2	eukaryotic translation initiation factor 2 subunit beta	6
66	PREPL	prolyl endopeptidase like	5
67	CSDE1	cold shock domain containing E1	5
68	NDUFS3	NADH:ubiquinone oxidoreductase core subunit S3	5
69	G3BP2	G3BP stress granule assembly factor 2	5
70	SNX12	sorting nexin 12	5
71	ABCD3	ATP binding cassette subfamily D member 3	5
72	PPID	peptidylprolyl isomerase D	5
73	ATG12	autophagy related 12	5
74	ACADM	acyl-CoA dehydrogenase medium chain	5
75	CAMLG	calcium modulating ligand	5
76	SNX3	sorting nexin 3	5
77	SYT1	synaptotagmin 1	5
78	VAPB	VAMP associated protein B and C	5
79	CCDC47	coiled-coil domain containing 47	5
80	PDCD6	programmed cell death 6	5
81	BAG6	BAG cochaperone 6	5
82	SSB	small RNA binding exonuclease protection factor La	5
83	HNRNPA1	heterogeneous nuclear ribonucleoprotein A1	5
84	STX5	syntaxin 5	5
85	SLC25A13	solute carrier family 25 member 13	5
86	BIN1	bridging integrator 1	5
87	ATG16L1	autophagy related 16 like 1	5
88	HOOK3	hook microtubule tethering protein 3	5
89	STX6	syntaxin 6	5
90	VTI1A	vesicle transport through interaction with t-SNAREs 1A	5
91	DDX56	DEAD-box helicase 56	5
92	AFG3L2	AFG3 like matrix AAA peptidase subunit 2	5
93	PICALM	phosphatidylinositol binding clathrin assembly protein	5
94	VPS13D	vacuolar protein sorting 13 homolog D	5
95	SKP1	S-phase kinase associated protein 1	5
96	SSRP1	structure specific recognition protein 1	5
97	MACF1	microtubule actin crosslinking factor 1	5
98	SPAG5	sperm associated antigen 5	5
99	PDCD6IP	programmed cell death 6 interacting protein	5
100	USP4	ubiquitin specific peptidase 4	5
101	PRPF6	pre-mRNA processing factor 6	5
102	EIF4A3	eukaryotic translation initiation factor 4A3	5
103	TAPT1	transmembrane anterior posterior transformation 1	5
104	CLIP3	CAP-Gly domain containing linker protein 3	5
105	AZIN2	antizyme inhibitor 2	5
106	ARRB2	arrestin beta 2	5
107	APPL2	adaptor protein, phosphotyrosine interacting with PH domain and leucine zipper 2	5
108	SUPT16H	SPT16 homolog, facilitates chromatin remodeling subunit	5
109	SFPQ	splicing factor proline and glutamine rich	5
110	ZMPSTE24	zinc metallopeptidase STE24	5
111	SRPK2	SRSF protein kinase 2	5
112	DHCR24	24-dehydrocholesterol reductase	5
113	NEMF	nuclear export mediator factor	5
114	MRRF	mitochondrial ribosome recycling factor	5
115	MYBBP1A	MYB binding protein 1a	4
116	FKBP1B	FKBP prolyl isomerase 1B	4
117	ATP1B1	ATPase Na+/K+ transporting subunit beta 1	4
118	RUBCN	rubicon autophagy regulator	4
119	CPT1A	carnitine palmitoyltransferase 1A	4
120	CPLX2	complexin 2	4
121	NDUFB3	NADH:ubiquinone oxidoreductase subunit B3	4
122	NDUFB9	NADH:ubiquinone oxidoreductase subunit B9	4
123	NDUFB6	NADH:ubiquinone oxidoreductase subunit B6	4
124	NDUFS1	NADH:ubiquinone oxidoreductase core subunit S1	4
125	LYRM7	LYR motif containing 7	4
126	NDUFC2	NADH:ubiquinone oxidoreductase subunit C2	4
127	NDUFA8	NADH:ubiquinone oxidoreductase subunit A8	4
128	NDUFS8	NADH:ubiquinone oxidoreductase core subunit S8	4
129	MT3	metallothionein 3	4
130	HNRNPC	heterogeneous nuclear ribonucleoprotein C	4
131	CPLX1	complexin 1	4
132	PRKCB	protein kinase C beta	4
133	HYAL1	hyaluronidase 1	4
134	HSP90B1	heat shock protein 90 beta family member 1	4
135	ARMCX3	armadillo repeat containing X-linked 3	4
136	CBL	Cbl proto-oncogene	4
137	FAM98A	family with sequence similarity 98 member A	4
138	PEX19	peroxisomal biogenesis factor 19	4
139	BNIP1	BCL2 interacting protein 1	4
140	SPAG9	sperm associated antigen 9	4
141	KIF1A	kinesin family member 1A	4
142	PDZD8	PDZ domain containing 8	4
143	ELAVL1	ELAV like RNA binding protein 1	4
144	SERPINE2	serpin family E member 2	4
145	UBE3A	ubiquitin protein ligase E3A	4
146	NDUFA9	NADH:ubiquinone oxidoreductase subunit A9	4
147	TBRG1	transforming growth factor beta regulator 1	4
148	USO1	USO1 vesicle transport factor	4
149	ARFGAP2	ADP ribosylation factor GTPase activating protein 2	4
150	HNRNPA2B1	heterogeneous nuclear ribonucleoprotein A2/B1	4
151	HCFC1	host cell factor C1	4
152	DAG1	dystroglycan 1	4
153	FUS	FUS RNA binding protein	4
154	TARDBP	TAR DNA binding protein	4
155	TFEB	transcription factor EB	4
156	STAM	signal transducing adaptor molecule	4
157	DLG2	discs large MAGUK scaffold protein 2	4
158	TOMM40	translocase of outer mitochondrial membrane 40	4
159	TIMM9	translocase of inner mitochondrial membrane 9	4
160	TIMM10	translocase of inner mitochondrial membrane 10	4
161	TIMM44	translocase of inner mitochondrial membrane 44	4
162	TOMM7	translocase of outer mitochondrial membrane 7	4
163	DCTN2	dynactin subunit 2	4
164	RAB14	RAB14, member RAS oncogene family	4
165	VTI1B	vesicle transport through interaction with t-SNAREs 1B	4
166	SEC13	SEC13 homolog, nuclear pore and COPII coat complex component	4
167	AKAP9	A-kinase anchoring protein 9	4
168	PLEKHM2	pleckstrin homology and RUN domain containing M2	4
169	MAP6	microtubule associated protein 6	4
170	MAP4	microtubule associated protein 4	4
171	IST1	IST1 factor associated with ESCRT-III	4
172	DISP1	dispatched RND transporter family member 1	4
173	PURA	purine rich element binding protein A	4
174	AK5	adenylate kinase 5	4
175	TPI1	triosephosphate isomerase 1	4
176	RBFA	ribosome binding factor A	4
177	RBM5	RNA binding motif protein 5	4
178	RPL7A	ribosomal protein L7a	4
179	WBP11	WW domain binding protein 11	4
180	SNRPD2	small nuclear ribonucleoprotein D2 polypeptide	4
181	STRAP	serine/threonine kinase receptor associated protein	4
182	KHDC4	KH domain containing 4, pre-mRNA splicing factor	4
183	PRPF3	pre-mRNA processing factor 3	4
184	MDN1	midasin AAA ATPase 1	4
185	LUC7L2	LUC7 like 2, pre-mRNA splicing factor	4
186	LSM6	LSM6 homolog, U6 small nuclear RNA and mRNA degradation associated	4
187	NAMPT	nicotinamide phosphoribosyltransferase	4
188	CACNG2	calcium voltage-gated channel auxiliary subunit gamma 2	4
189	CSNK1D	casein kinase 1 delta	4
190	UBL4A	ubiquitin like 4A	4
191	CAPN3	calpain 3	4
192	APBB1	amyloid beta precursor protein binding family B member 1	4
193	NAA80	N-alpha-acetyltransferase 80, NatH catalytic subunit	4
194	MTPN	myotrophin	4
195	VLDLR	very low density lipoprotein receptor	4
196	PICK1	protein interacting with PRKCA 1	4
197	PALM	paralemmin	4
198	RTN4	reticulon 4	4
199	TJP2	tight junction protein 2	4
200	PPAT	phosphoribosyl pyrophosphate amidotransferase	4
201	ZPR1	ZPR1 zinc finger	4
202	UBTF	upstream binding transcription factor	4
203	RTEL1-TNFRSF6B	RTEL1-TNFRSF6B readthrough (NMD candidate)	4
204	RPS4X	ribosomal protein S4 X-linked	4
205	RPL18A	ribosomal protein L18a	4
206	RPS3A	ribosomal protein S3A	4
207	RPS20	ribosomal protein S20	4
208	RPL22	ribosomal protein L22	4
209	RPS2	ribosomal protein S2	4
210	HARS2	histidyl-tRNA synthetase 2, mitochondrial	4
211	CARS2	cysteinyl-tRNA synthetase 2, mitochondrial	4
212	RPLP2	ribosomal protein lateral stalk subunit P2	4
213	RPL34	ribosomal protein L34	4
214	RPL17	ribosomal protein L17	4
215	MRPS18C	mitochondrial ribosomal protein S18C	4
216	RWDD1	RWD domain containing 1	4
217	QRSL1	glutaminyl-tRNA amidotransferase subunit QRSL1	4
218	RPL32	ribosomal protein L32	4
219	MRPS30	mitochondrial ribosomal protein S30	4
220	RPL19	ribosomal protein L19	4
221	EIF5B	eukaryotic translation initiation factor 5B	4
222	MRPL47	mitochondrial ribosomal protein L47	4
223	YARS2	tyrosyl-tRNA synthetase 2	4
224	RPL31	ribosomal protein L31	4
225	HMGCS1	3-hydroxy-3-methylglutaryl-CoA synthase 1	4
226	RPS9	ribosomal protein S9	4
227	ACOT7	acyl-CoA thioesterase 7	4
228	RPL4	ribosomal protein L4	4
229	RPS18	ribosomal protein S18	4
230	RPL18	ribosomal protein L18	4
231	RPL29	ribosomal protein L29	4
232	RPL12	ribosomal protein L12	4
233	PPCS	phosphopantothenoylcysteine synthetase	4
234	AIMP1	aminoacyl tRNA synthetase complex interacting multifunctional protein 1	4
235	MRPL32	mitochondrial ribosomal protein L32	4
236	MRPL3	mitochondrial ribosomal protein L3	4
237	EIF2B3	eukaryotic translation initiation factor 2B subunit gamma	4
238	RPL30	ribosomal protein L30	4
239	MRPL12	mitochondrial ribosomal protein L12	4
240	ASNS	asparagine synthetase (glutamine-hydrolyzing)	4
241	MRPL9	mitochondrial ribosomal protein L9	4
242	HBS1L	HBS1 like translational GTPase	4
243	DRG2	developmentally regulated GTP binding protein 2	4
244	MRPL13	mitochondrial ribosomal protein L13	4
245	RPL28	ribosomal protein L28	4
246	ACLY	ATP citrate lyase	4

## Sheet: Table S5
Table S5: Enriched biological processess and functions from figure 2a
ontology	rank	term_id	term_definition	enrichment	hyper_pvalue	corrected_pvalue
Biological Process	1	GO:0006412	translation	70/336	3.571e-24	0.0004
Biological Process	2	GO:0043604	amide biosynthetic process	75/446	5.988e-20	0.001
Biological Process	3	GO:0043043	peptide biosynthetic process	70/352	6.037e-23	0.0017
Biological Process	4	GO:0006518	peptide metabolic process	74/464	2.259e-18	0.0019
Biological Process	5	GO:0002181	cytoplasmic translation	24/72	4.734e-14	0.0022
Biological Process	6	GO:0043603	cellular amide metabolic process	82/680	4.219e-13	0.0024
Biological Process	7	GO:0046907	intracellular transport	107/1118	2.683e-10	0.0029
Biological Process	8	GO:0010467	gene expression	151/1685	1.074e-11	0.0041
Biological Process	9	GO:0033036	macromolecule localization	176/2154	3.646e-10	0.0051
Biological Process	10	GO:1901566	organonitrogen compound biosynthetic process	106/1114	4.46e-10	0.0055
Biological Process	11	GO:0044271	cellular nitrogen compound biosynthetic process	108/1156	8.546e-10	0.0059
Biological Process	12	GO:0051649	establishment of localization in cell	127/1442	1.229e-09	0.0061
Biological Process	13	GO:0022618	ribonucleoprotein complex assembly	31/178	1.511e-09	0.007
Biological Process	14	GO:0045184	establishment of protein localization	110/1205	2.169e-09	0.0074
Biological Process	15	GO:0034641	cellular nitrogen compound metabolic process	214/2880	1.442e-08	0.0087
Biological Process	16	GO:0071826	ribonucleoprotein complex subunit organization	31/184	3.46e-09	0.0088
Biological Process	17	GO:0044237	cellular metabolic process	439/6639	5.757e-09	0.0093
Biological Process	18	GO:0008104	protein localization	148/1787	3.557e-09	0.0097
Biological Process	19	GO:0051641	cellular localization	165/2047	3.191e-09	0.0099
Biological Process	20	GO:0015031	protein transport	102/1121	9.443e-09	0.011
Biological Process	21	GO:0008380	RNA splicing	44/343	1.528e-08	0.0114
Biological Process	22	GO:0034622	cellular protein-containing complex assembly	75/749	1.751e-08	0.0121
Biological Process	23	GO:0033108	mitochondrial respiratory chain complex assembly	20/92	2.513e-08	0.0122
Biological Process	24	GO:0033365	protein localization to organelle	63/604	5.286e-08	0.0129
Biological Process	25	GO:0006457	protein folding	26/158	9.87e-08	0.0139
Biological Process	26	GO:0043933	protein-containing complex subunit organization	103/1195	1.157e-07	0.0144
Biological Process	27	GO:0007005	mitochondrion organization	46/383	5.509e-08	0.0145
Biological Process	28	GO:0034645	cellular macromolecule biosynthetic process	104/1212	1.25e-07	0.0146
Biological Process	29	GO:0034613	cellular protein localization	108/1270	1.137e-07	0.0152
Biological Process	30	GO:0071705	nitrogen compound transport	124/1468	2.063e-08	0.0153
Biological Process	31	GO:0022904	respiratory electron transport chain	17/75	1.438e-07	0.0155
Biological Process	32	GO:0065003	protein-containing complex assembly	93/1066	2.687e-07	0.0172
Biological Process	33	GO:0070727	cellular macromolecule localization	108/1278	1.543e-07	0.0177
Biological Process	34	GO:0006886	intracellular protein transport	63/630	2.368e-07	0.0178
Biological Process	35	GO:0009059	macromolecule biosynthetic process	105/1226	1.198e-07	0.0179
Biological Process	36	GO:0006397	mRNA processing	48/435	3.73e-07	0.0182
Biological Process	37	GO:0071702	organic substance transport	140/1799	3.348e-07	0.0186
Biological Process	38	GO:0006120	mitochondrial electron transport, NADH to ubiquinone	2025-10-25	1.63e-07	0.0187
Biological Process	39	GO:0072594	establishment of protein localization to organelle	34/279	1.974e-06	0.0198
Biological Process	40	GO:0008152	metabolic process	466/7379	3.975e-07	0.02
Biological Process	41	GO:0016482	cytosolic transport	21/130	2.181e-06	0.0202
Biological Process	42	GO:0016032	viral process	61/645	2.267e-06	0.0205
Biological Process	43	GO:0044267	cellular protein metabolic process	215/3106	2.08e-06	0.0207
Biological Process	44	GO:0034063	stress granule assembly	2025-08-20	2.912e-06	0.022
Biological Process	45	GO:0006396	RNA processing	72/803	2.099e-06	0.0241
Biological Process	46	GO:0016071	mRNA metabolic process	54/552	3.107e-06	0.0244
Biological Process	47	GO:0048193	Golgi vesicle transport	31/249	3.488e-06	0.0249
Biological Process	48	GO:0019646	aerobic electron transport chain	1949-12-01	4.064e-06	0.0251
Biological Process	49	GO:0002183	cytoplasmic translational initiation	2025-09-29	7.986e-06	0.0271
Biological Process	50	GO:0022613	ribonucleoprotein complex biogenesis	43/409	5.029e-06	0.0275
Biological Process	51	GO:0045333	cellular respiration	22/148	5.173e-06	0.0275
Biological Process	52	GO:0015980	energy derivation by oxidation of organic compounds	26/203	1.233e-05	0.0282
Biological Process	53	GO:0006996	organelle organization	213/3116	5.16e-06	0.0286
Biological Process	54	GO:0042773	ATP synthesis coupled electron transport	13/58	4.723e-06	0.0288
Biological Process	55	GO:0006605	protein targeting	25/194	1.612e-05	0.0291
Biological Process	56	GO:0071704	organic substance metabolic process	425/6927	1.751e-05	0.0293
Biological Process	57	GO:0022900	electron transport chain	21/147	1.561e-05	0.0301
Biological Process	58	GO:0006807	nitrogen compound metabolic process	375/6021	1.567e-05	0.0303
Biological Process	59	GO:0044238	primary metabolic process	403/6529	1.702e-05	0.0309
Biological Process	60	GO:1901576	organic substance biosynthetic process	150/2113	1.891e-05	0.0313
Biological Process	61	GO:0042775	mitochondrial ATP synthesis coupled electron transport	1955-12-01	1.46e-05	0.0318
Biological Process	62	GO:0044085	cellular component biogenesis	157/2226	1.723e-05	0.0331
Biological Process	63	GO:0044260	cellular macromolecule metabolic process	272/4211	1.966e-05	0.0331
Biological Process	64	GO:0071840	cellular component organization or biogenesis	318/5041	2.584e-05	0.0331
Biological Process	65	GO:0022607	cellular component assembly	143/2002	2.161e-05	0.0347
Biological Process	66	GO:0044249	cellular biosynthetic process	145/2051	3.113e-05	0.0347
Biological Process	67	GO:0090150	establishment of protein localization to membrane	23/180	3.935e-05	0.036
Biological Process	68	GO:0009058	biosynthetic process	152/2170	3.227e-05	0.0362
Biological Process	69	GO:1901564	organonitrogen compound metabolic process	288/4538	3.955e-05	0.0363
Biological Process	70	GO:0043170	macromolecule metabolic process	336/5377	3.22e-05	0.0365
Biological Process	71	GO:0016043	cellular component organization	306/4847	3.408e-05	0.0366
Biological Process	72	GO:0051668	localization within membrane	43/457	7.142e-05	0.0368
Biological Process	73	GO:0051640	organelle localization	42/433	4.337e-05	0.0378
Biological Process	74	GO:0019538	protein metabolic process	236/3680	9.946e-05	0.0393
Biological Process	75	GO:0051205	protein insertion into membrane	1948-10-01	0.000113	0.0402
Biological Process	76	GO:0046034	ATP metabolic process	21/167	0.0001049	0.0414
Biological Process	77	GO:0009060	aerobic respiration	17/124	0.0001614	0.0415
Biological Process	78	GO:0070585	protein localization to mitochondrion	13/70	4.044e-05	0.0418
Biological Process	79	GO:0046928	regulation of neurotransmitter secretion	13/80	0.0001682	0.0418
Biological Process	80	GO:0006413	translational initiation	1965-12-01	8.41e-05	0.0419
Biological Process	81	GO:0072655	establishment of protein localization to mitochondrion	1964-12-01	7.184e-05	0.0422
Biological Process	82	GO:0016192	vesicle-mediated transport	88/1186	0.0002168	0.0428
Biological Process	83	GO:0006892	post-Golgi vesicle-mediated transport	13/79	0.0001476	0.0431
Biological Process	84	GO:0001731	formation of translation preinitiation complex	2025-05-11	0.0001133	0.0436
Biological Process	85	GO:0006635	fatty acid beta-oxidation	1951-10-01	0.0001924	0.044
Biological Process	86	GO:0006119	oxidative phosphorylation	14/88	0.0001213	0.0442
Biological Process	87	GO:0006896	Golgi to vacuole transport	2025-06-18	0.0001744	0.0458
Biological Process	88	GO:0039694	viral RNA genome replication	2025-05-13	0.00029	0.0458
Biological Process	89	GO:0051128	regulation of cellular component organization	148/2181	0.0001705	0.0466
Biological Process	90	GO:0072657	protein localization to membrane	37/393	0.0002142	0.047
Biological Process	91	GO:0009895	negative regulation of catabolic process	29/292	0.0004099	0.0487
Biological Process	92	GO:2000302	positive regulation of synaptic vesicle exocytosis	2025-04-07	0.0001955	0.0494
Biological Process	93	GO:0051234	establishment of localization	228/3613	0.0003092	0.0496
Moleular Function	1	GO:0003735	structural constituent of ribosome	50/157	2.208e-26	0.0018
Moleular Function	2	GO:0005198	structural molecule activity	68/491	9.954e-14	0.0043
Moleular Function	3	GO:0003723	RNA binding	129/1390	6.062e-11	0.0052
Moleular Function	4	GO:0019843	rRNA binding	16/66	1.416e-07	0.0077
Moleular Function	5	GO:0045182	translation regulator activity	21/139	7.597e-06	0.0083
Moleular Function	6	GO:0003743	translation initiation factor activity	1954-12-01	1.331e-05	0.011
Moleular Function	7	GO:0003727	single-stranded RNA binding	15/84	1.969e-05	0.012
Moleular Function	8	GO:0003725	double-stranded RNA binding	14/76	2.564e-05	0.0139
Moleular Function	9	GO:0051539	4 iron, 4 sulfur cluster binding	1944-10-01	5.637e-05	0.0186
Moleular Function	10	GO:0098772	molecular function regulator	82/1017	3.276e-05	0.0197
Moleular Function	11	GO:0017076	purine nucleotide binding	134/1886	7.365e-05	0.0213
Moleular Function	12	GO:0032555	purine ribonucleotide binding	133/1872	7.823e-05	0.0243
Moleular Function	13	GO:0035639	purine ribonucleoside triphosphate binding	129/1807	8.081e-05	0.0249
Moleular Function	14	GO:0032553	ribonucleotide binding	133/1889	0.000115	0.0272
Moleular Function	15	GO:0030235	nitric-oxide synthase regulator activity	2025-04-07	0.000204	0.0283
Moleular Function	16	GO:0048156	tau protein binding	2025-06-18	0.0001851	0.0285
Moleular Function	17	GO:0008187	poly-pyrimidine tract binding	2025-07-26	0.0002399	0.0322
Moleular Function	18	GO:0008135	translation factor activity, RNA binding	14/92	0.0002199	0.0338
Moleular Function	19	GO:0051087	chaperone binding	14/94	0.0002766	0.0344
Moleular Function	20	GO:0036094	small molecule binding	161/2412	0.000306	0.0394
Moleular Function	21	GO:0097177	mitochondrial ribosome binding	2025-03-04	0.0005009	0.04
Moleular Function	22	GO:0030234	enzyme regulator activity	65/833	0.0004746	0.0403
Moleular Function	23	GO:0043168	anion binding	154/2331	0.0006241	0.0429
Moleular Function	24	GO:0090079	translation regulator activity, nucleic acid binding	15/114	0.000664	0.0468
Moleular Function	25	GO:0070181	small ribosomal subunit rRNA binding	2025-04-09	0.0006763	0.0492
Moleular Function	26	GO:0060589	nucleoside-triphosphatase regulator activity	42/486	0.0006347	0.0493
Cellular Component	1	GO:0022626	cytosolic ribosome	38/103	8.549e-21	0.002
Cellular Component	2	GO:0044391	ribosomal subunit	50/181	1.738e-20	0.0037
Cellular Component	3	GO:0005840	ribosome	56/226	2.711e-20	0.0065
Cellular Component	4	GO:1990904	ribonucleoprotein complex	104/666	2.035e-19	0.0087
Cellular Component	5	GO:0022625	cytosolic large ribosomal subunit	20/53	7.442e-12	0.0108
Cellular Component	6	GO:0015934	large ribosomal subunit	28/113	6.432e-11	0.0124
Cellular Component	7	GO:0015935	small ribosomal subunit	22/72	8.477e-11	0.0127
Cellular Component	8	GO:0005844	polysome	20/68	1.279e-09	0.0176
Cellular Component	9	GO:0022627	cytosolic small ribosomal subunit	16/46	3.708e-09	0.0203
Cellular Component	10	GO:0098798	mitochondrial protein-containing complex	41/254	4.926e-09	0.0207
Cellular Component	11	GO:0098803	respiratory chain complex	20/81	3.48e-08	0.0214
Cellular Component	12	GO:0005746	mitochondrial respirasome	19/78	9.585e-08	0.0261
Cellular Component	13	GO:0070469	respirasome	21/93	8.508e-08	0.0265
Cellular Component	14	GO:0005681	spliceosomal complex	30/187	5.98e-07	0.0295
Cellular Component	15	GO:0098794	postsynapse	71/622	1.055e-07	0.0303
Cellular Component	16	GO:0005739	mitochondrion	143/1597	6.366e-07	0.0313
Cellular Component	17	GO:0030424	axon	69/630	7.204e-07	0.0329
Cellular Component	18	GO:1990204	oxidoreductase complex	21/107	1.026e-06	0.037
Cellular Component	19	GO:0036464	cytoplasmic ribonucleoprotein granule	33/227	1.662e-06	0.0394
Cellular Component	20	GO:0005740	mitochondrial envelope	70/661	2.006e-06	0.042
Cellular Component	21	GO:0042788	polysomal ribosome	1933-11-01	1.678e-06	0.044
Cellular Component	22	GO:0010494	cytoplasmic stress granule	16/75	6.242e-06	0.0459
Cellular Component	23	GO:0035770	ribonucleoprotein granule	33/242	6.765e-06	0.0488
Cellular Component	24	GO:0045202	synapse	115/1323	2.641e-05	0.0489
Cellular Component	25	GO:0005829	cytosol	267/3507	1.488e-05	0.0493

## Sheet: Table S6
Table S6: RIDD candidates from literature review
ANGPTL3
BIP
BIP1
INS-1
BLOC1
NIH3T3
CD59
CES1
COL6A1
WAT
HuH7
MEFs
CYP1A2
CYP2E1
GIC3
FATP
GALNT2
INS-1
GAS2
GEMIN5
GPC3
HuH7
GYLTL1B
INS-1
HGSNAT
MEF
WAT
INS
IRE1a
COS-1
ITGB2
T-Rex-293
MKRN2
PDGFRB
HuH7
MEF
PDIA4
PDK2
PEPD
PPP2R1A
PMP22
WAT
MEFs
PR-4
PRKCD
RTN4
RUVBL1
SCARA3
SPARC
SUMO
TAPBP
YWHAQ
